# Supplementary material for: Lung lipids associated with smoking and ECIG use in a cross-sectional study and clinical trial
Source: Respir Res. 2025 May 20;26:193. doi: 10.1186/s12931-025-03267-w (PMC12093903; doi:10.1186/s12931-025-03267-w)
Supplement: Supplementary file 5 — Supplementary material 5. [file 12931_2025_3267_MOESM5_ESM.xlsx]

## Sheet: Sheet1
Feature	Ecig_v_NS_est	Smk_v_NS_est	ANOVA_pval_raw	FDR	NS_S_rawp	EC_S_rawp	NS_EC_rawp
PE(P-18:0/18:2)	-0.029	-0.974	3.67E-9	2.7525E-7	1.9e-09	4.22e-05	0.815
DAG(18:1/18:1)	-0.196	-1.609	9.53E-8	3.57375E-6	2.47e-08	0.000576	0.463
PC(16:0/20:2)	-0.06	-1.713	1.04E-6	2.6E-5	7.94e-07	0.000995	0.861
PE(18:1/18:2)	0.073	-0.833	3.23E-6	6.05625E-5	2.36e-06	0.000245	0.661
PE(18:1/18:1)	0.108	-0.729	2.98E-5	4.4699999999999997E-4	2.77e-05	0.000874	0.516
SM(16:0)	0.235	0.729	7.48E-5	9.350000000000001E-4	9.19e-07	0.0482	0.19
DAG(16:0/18:1)	-0.056	-1.066	1.29E-4	0.001209375	3.57e-05	0.000908	0.85
TAG	0.036	-0.52	1.22E-4	0.001209375	2.04e-05	0.00033	0.823
LPC(16:0)	0.061	-0.794	2.23E-4	0.0018525	0.000106	0.000639	0.794
PE(P-18:1/20:4)	0.192	-0.516	2.47E-4	0.0018525	0.000462	0.00218	0.165
PE(P-16:0/18:2)	-0.152	-0.898	3.0E-4	0.002045454545454545	4.82e-05	0.0276	0.516
PE(16:0/18:2)	0.055	-0.572	3.28E-4	0.00205	0.000227	0.00138	0.74
LPC(18:1)	0.168	-1.296	3.83E-4	0.0022096153846153845	0.000387	0.00286	0.644
PE(18:0/18:2)	0.101	-0.38	4.92E-4	0.0026357142857142855	0.000553	3.78e-05	0.458
PE(18:1/20:4)	0.127	-0.815	6.63E-4	0.003315	0.000434	0.00666	0.573
LPC	0.074	-0.718	0.00134	0.005791666666666667	0.000634	0.00287	0.763
PC(16:0/20:3)	0.218	-0.444	0.00139	0.005791666666666667	0.00327	0.00257	0.158
PE(16:0/20:4)	0.298	-0.669	0.00135	0.005791666666666667	0.00413	0.00198	0.184
PC(18:2/18:2)	0.336	-0.423	0.00244	0.00963157894736842	0.0162	0.00216	0.0489
PC(16:0/18:3)	0.212	-0.47	0.00355	0.012978260869565217	0.00783	0.00633	0.192
PC(16:0/20:4)	0.198	-0.376	0.00393	0.012978260869565217	0.00811	0.000233	0.262
PC(18:0/16:1)	0.202	-0.373	0.00398	0.012978260869565217	0.00992	0.00355	0.173
SM(20:0)	0.068	-0.369	0.00398	0.012978260869565217	0.00186	0.00194	0.657
DAG	-0.086	-0.405	0.00426	0.0133125	0.000943	0.0164	0.578
DAG(16:0/18:2)	-0.067	-1.088	0.00587	0.016305555555555556	0.00212	0.0318	0.858
PC(16:0/18:2)	0.163	-0.476	0.00583	0.016305555555555556	0.00855	6.34e-05	0.456
PE(P-18:0/18:1)	-0.001	-0.58	0.00557	0.016305555555555556	0.00173	0.0377	0.999
PE(P-16:0/22:4)	0.38	0.386	0.00676	0.018107142857142856	0.00405	0.972	0.0247
PC(18:1/18:1)	0.23	-0.328	0.00825	0.021336206896551725	0.0223	0.00218	0.167
PC(18:0/18:1)	0.18	-0.309	0.00921	0.023024999999999997	0.0198	0.000346	0.268
PC(16:0/16:1)	0.21	-0.408	0.0146	0.0346875	0.0268	0.000124	0.349
PC(18:0/18:2)	0.249	-0.271	0.0148	0.0346875	0.0604	0.000229	0.153
DAG(18:0/18:1)	-0.005	-0.826	0.0198	0.045000000000000005	0.00788	0.0318	0.989
PC(18:1/18:2)	0.321	-0.262	0.0257	0.05669117647058824	0.121	0.00617	0.0806
PC(18:1/16:1)	0.295	-0.229	0.0277	0.057916666666666665	0.127	0.00792	0.0798
PE(O-18:0/20:4)	0.375	-0.633	0.0278	0.057916666666666665	0.0472	0.0153	0.257
CE	-0.457	-0.698	0.0345	0.06692307692307692	0.0108	0.568	0.107
PC(14:0/18:1)	0.41	-0.012	0.0336	0.06692307692307692	0.926	0.0183	0.0127
PC(16:0/18:1)	0.162	-0.375	0.0348	0.06692307692307692	0.0416	0.000169	0.484
CER(16:0)	0.189	0.346	0.0525	0.0927906976744186	0.0148	0.48	0.198
PC(18:0/14:0)	0.482	0.059	0.0517	0.0927906976744186	0.73	0.0282	0.0151
PC(18:1/20:4)	0.839	-0.292	0.0532	0.0927906976744186	0.447	0.0167	0.042
SM(22:1)	0.15	-0.468	0.0527	0.0927906976744186	0.033	0.0552	0.537
PC(16:0/14:0)	0.334	-0.16	0.0614	0.10465909090909092	0.339	0.000303	0.11
LPC(18:0)	-0.095	-0.497	0.0754	0.1203191489361702	0.0163	0.278	0.719
PC(18:0/18:3)	0.233	-0.635	0.0742	0.1203191489361702	0.0602	0.0537	0.512
PC(18:2/16:1)	0.305	-0.313	0.0723	0.1203191489361702	0.138	0.049	0.148
PC(18:0/20:4)	0.332	-0.119	0.0864	0.135	0.464	0.00942	0.0854
CE(16:0)	-0.31	-0.863	0.101	0.15459183673469387	0.0327	0.329	0.501
PC(16:0/18:0)	0.227	-0.15	0.116	0.17400000000000002	0.289	0.00449	0.212
PC(16:0/16:0)	0.165	-0.322	0.128	0.18823529411764708	0.131	9.85e-05	0.546
PC	0.228	-0.286	0.162	0.22924528301886793	0.21	6.15e-05	0.436
PE(16:0/18:1)	0.134	-0.169	0.159	0.22924528301886793	0.174	0.0446	0.385
PE(18:0/20:4)	0.225	-0.057	0.183	0.25416666666666665	0.631	0.066	0.12
SM(18:0)	0.041	-0.506	0.192	0.2618181818181818	0.0929	0.179	0.902
PE	0.207	-0.17	0.202	0.27053571428571427	0.312	0.0124	0.327
CER(24:0)	-0.128	-0.623	0.244	0.32105263157894737	0.0952	0.366	0.771
PC(17:0/16:1)	0.752	0.077	0.267	0.3452586206896552	0.847	0.156	0.115
SM(22:0)	0.123	-0.126	0.278	0.3533898305084746	0.281	0.12	0.403
PE(P-18:0/20:4)	0.203	-0.028	0.325	0.40625	0.818	0.155	0.182
DAG(16:0/16:0)	-0.371	-0.117	0.341	0.4192622950819673	0.56	0.358	0.156
PE(18:0/18:1)	0.158	-0.044	0.433	0.5214285714285715	0.719	0.183	0.289
PE(P-16:0/20:4)	0.191	0.06	0.438	0.5214285714285715	0.613	0.426	0.214
CER(24:1)	0.095	-0.159	0.452	0.5296875	0.346	0.323	0.533
SM	0.12	0.084	0.508	0.5861538461538461	0.355	0.816	0.279
SM(24:1)	0.135	-0.065	0.538	0.6113636363636364	0.632	0.288	0.395
DAG(16:0/18:0)	0.042	0.228	0.547	0.6123134328358208	0.282	0.43	0.872
CER	0.123	0.13	0.608	0.6705882352941177	0.374	0.973	0.424
DAG(12:0/16:0)	-0.351	-0.261	0.63	0.6847826086956521	0.465	0.855	0.415
DAG(12:0/18:1)	0.265	-0.049	0.68	0.7285714285714286	0.866	0.388	0.444
DAG(12:0/18:2)	0.099	-0.259	0.706	0.7457746478873238	0.492	0.442	0.821
SM(24:0)	0.06	0.066	0.754	0.7854166666666668	0.504	0.956	0.63
LPE	0.024	-0.233	0.855	0.8784246575342467	0.603	0.67	0.961
PE(P-16:0/18:1)	-0.038	-0.034	0.962	0.9750000000000001	0.794	0.978	0.833
DAG(12:0/18:0)	-0.038	0.05	0.98	0.98	0.883	0.847	0.927
