# Supplementary material for: Lung lipids associated with smoking and ECIG use in a cross-sectional study and clinical trial
Source: Respir Res. 2025 May 20;26:193. doi: 10.1186/s12931-025-03267-w (PMC12093903; doi:10.1186/s12931-025-03267-w)
Supplement: Supplementary file 8 — Supplementary material 8. [file 12931_2025_3267_MOESM8_ESM.xlsx]

## Sheet: Sheet1
Inflam.mk	Lipid	EC_NS_Est	SM_NS_est	Smoke_Stat_rawp	Lipid_Est	Lipid_rawp	Intxn_rawp	Lipid_FDR	Intxn_FDR
IL.1.	CER.16.0.	-0.134	8.61	6.39e-10	0.749	3.37e-22	1.24e-06	3.5385e-19	5.55625e-05
IL.1.	CER	-0.015	5.541	1.66e-12	0.237	2.02e-20	1.08e-08	1.0605e-17	1.89e-06
IL.1.	CER.24.0.	0.352	48.209	1.49e-19	1.803	3.67e-20	8.26e-15	1.2845e-17	8.673e-12
IL.8	PE.P.16.0.22.4.	4.07	646.335	0.000244	634.524	1.43e-17	2.73e-07	3.75375e-15	1.911e-05
IL.1.	SM.24.0.	-2.112	40.173	2.63e-15	-0.058	3.78e-17	2.66e-12	7.938e-15	9.31e-10
IL.1.	SM.16.0.	-0.023	7.484	1.21e-10	0.924	8.75e-17	3.54e-07	1.53125e-14	2.065e-05
IL.1.	CER.24.1.	0.078	27.15	1.23e-12	0.526	1.47e-16	9.21e-08	2.205e-14	8.79136e-06
IL.1.	SM	-0.795	5.208	2.71e-13	0.223	2.59e-13	2.24e-08	3.39937e-11	3.36e-06
IL.8	SM.16.0.	-6.534	91.155	0.276	81.788	4.51e-13	0.0311	5.26167e-11	0.334286
IL.8	SM.24.1.	-52.636	1260.98	0.000124	-71.615	9.18e-12	2.7e-07	9.639e-10	1.911e-05
IL.8	PE.P.18.0.20.4.	-33.699	507.081	4.11e-05	27.58	3.99e-11	3.52e-07	3.80864e-09	2.065e-05
IL.8	SM	-38.04	97.67	0.0191	11.883	1.85e-10	0.00225	1.575e-08	0.0454327
IL.8	PE.18.0.20.4.	-55.548	1235.99	8.23e-06	-30.65	1.95e-10	3.07e-09	1.575e-08	6.447e-07
IL.8	PE.P.16.0.18.1.	-39.336	1634.19	0.000161	87.621	2.24e-10	1.27e-06	1.68e-08	5.55625e-05
IL.8	PE.P.16.0.20.4.	-13.647	490.61	7.23e-05	114.828	5.88e-10	8.41e-06	4.116e-08	0.0003045
IL.6	PE.P.16.0.22.4.	0.326	35.728	3.26e-06	9.306	2.84e-09	4.9e-07	1.86375e-07	2.45e-05
IL.1.	CE	0.805	21.205	7.9e-16	-0.506	4.19e-09	7.9e-13	2.58794e-07	4.1475e-10
IL.8	CER.16.0.	-15.121	157.806	0.564	8.774	9.75e-09	0.116	5.6875e-07	0.675
IL.8	PE.18.0.18.1.	-61.452	1017.27	0.000345	-30.884	3.84e-08	4.52e-07	2.12211e-06	2.373e-05
IL.8	CER	-9.956	105.145	0.216	-0.395	4.58e-08	0.0149	2.4045e-06	0.195563
IL.8	CER.24.1.	-13.714	648.513	0.0715	-100.254	4.92e-08	0.000631	2.46e-06	0.0138031
IL.6	PE.P.16.0.18.1.	-0.352	64.673	9.79e-08	0.84	1.02e-07	7.87e-08	4.79348e-06	8.2635e-06
IL.8	PE	-56.475	82.173	5.01e-06	1.246	1.05e-07	5.65e-08	4.79348e-06	7.41562e-06
IL.1.	SM.24.1.	-0.965	42.559	9.12e-12	-0.772	6.12e-07	0.000122	2.6775e-05	0.00312439
IL.8	PE.O.18.0.20.4.	-41.276	3661.51	1.02e-05	-176.708	7.83e-07	8.02e-10	3.2886e-05	2.10525e-07
IL.1.	PE.P.18.0.20.4.	-0.485	17.675	2.95e-12	1.376	9.03e-07	4.5e-05	3.64673e-05	0.00127703
IL.6	SM.24.1.	-0.169	38.079	1.46e-06	2.107	1.31e-06	2.34e-05	5.09444e-05	0.000722647
IL.6	PE.18.0.20.4.	-0.452	42.37	4.77e-08	0.842	1.55e-06	6.66e-08	5.8125e-05	7.77e-06
IL.1.	PE.P.16.0.22.4.	-0.307	30.216	1.79e-09	6.532	2.64e-06	0.0111	9.55862e-05	0.159658
IL.8	SM.18.0.	-43.995	2872.05	0.000325	301.404	4.71e-06	5.05e-05	0.00016485	0.00135962
IL.6	PE.P.16.0.20.4.	0.042	21.663	1.89e-07	1.465	6.33e-06	2.73e-07	0.000214403	1.911e-05
IL.8	SM.24.0.	-118.947	715.541	0.0448	-119.947	7.58e-06	0.00244	0.000248719	0.0483396
IL.6	PE.P.18.0.20.4.	-0.141	17.265	8.09e-07	0.729	1.39e-05	5.71e-06	0.000442273	0.000222056
IL.6	CER.16.0.	0.108	4.323	0.0169	0.661	1.77e-05	0.242	0.000546618	0.80531
IL.8	PE.P.18.1.20.4.	-60.909	1539.25	1.69e-05	-80.495	2.01e-05	3.1e-05	0.000603	0.000921667
IL.6	SM	0.01	2.978	0.00019	0.527	2.09e-05	0.00545	0.000609583	0.0913333
IL.6	CER.24.1.	0.11	17.497	0.000848	-1.002	2.66e-05	0.0216	0.000754865	0.266824
IL.6	CER	0.176	2.946	0.00342	0.215	2.77e-05	0.0833	0.000765395	0.586364
IL.8	PE.P.18.0.18.1.	-54.311	3099.62	3.26e-05	-48.547	2.9e-05	1.81e-06	0.000780769	7.30962e-05
IL.6	SM.16.0.	0.355	2.623	0.00453	2.106	3.4e-05	0.086	0.0008925	0.586364
IL.10	PC.18.0.18.2.	-0.01	-0.002	0.142	-0.037	4.1e-05	0.74	0.00105	0.999029
IL.1.	DAG.12.0.18.1.	-0.388	57.683	6.73e-13	1.568	5.89e-05	1.78e-07	0.0014725	1.5575e-05
IL.8	CER.24.0.	0.26	775.289	0.0163	-27.75	0.000105	0.00788	0.00256395	0.116535
IL.12p70	PC.18.0.18.2.	-0.029	0	0.043	-0.061	0.000166	0.772	0.00394333	0.999029
IFN.r	PE.P.16.0.22.4.	-0.189	-0.446	0.021	-3.556	0.000169	0.143	0.00394333	0.735981
IL.10	PC.16.0.20.2.	-0.01	-0.499	0.0259	-0.238	0.000211	0.0851	0.0048163	0.586364
IL.4	PC.18.0.18.2.	-0.005	0.005	0.617	-0.016	0.000219	0.784	0.00489255	0.999029
IL.8	CE	18.121	388.684	0.003	0.749	0.000287	1.87e-05	0.00627812	0.000595
IL.10	PC.16.0.16.0.	-0.015	-0.002	0.0396	-0.001	0.000328	0.199	0.006993	0.7875
IL.10	PC.16.0.18.0.	-0.012	-0.046	0.226	-0.026	0.000333	0.0586	0.006993	0.517059
IFN.r	SM	-0.129	-0.028	0.0419	-0.234	0.000367	0.703	0.00755588	0.999029
IL.10	SM.22.1.	-0.018	0.026	0.168	-0.4	0.000389	0.218	0.00785481	0.798438
IFN.r	PC.18.0.18.1.	-0.024	-0.777	0.000791	-0.405	0.00043	0.251	0.00851887	0.80531
IL.4	PC.16.0.16.0.	-0.01	-0.001	0.211	-0.001	0.000611	0.218	0.011775	0.798438
IL.12p70	PC.18.0.20.4.	-0.018	-0.117	0.0756	-0.209	0.000627	0.778	0.011775	0.999029
IL.10	PC	-0.017	-0.001	0.0542	-0.001	0.000628	0.219	0.011775	0.798438
IL.6	PE	-0.534	2.661	3.16e-07	0.047	0.000718	1.49e-05	0.0130707	0.000488906
IFN.r	SM.18.0.	0.075	-7.57	0.00183	-1.977	0.000722	0.0534	0.0130707	0.496195
IL.10	PC.18.0.18.3.	-0.015	-0.201	0.248	-0.317	0.000809	0.157	0.0143975	0.749318
IL.6	CE	0.776	12.806	1.51e-05	0.322	0.000834	0.000229	0.0145107	0.00559186
IFN.r	PE.P.16.0.18.1.	-0.11	-3.48	0.0031	-2.311	0.000843	0.319	0.0145107	0.832759
IL.10	PC.18.0.20.4.	-0.006	-0.222	0.266	-0.102	0.00089	0.128	0.0149833	0.71466
IL.6	SM.24.0.	-1.197	21.13	0.000471	-0.952	0.000899	0.0227	0.0149833	0.273966
IL.6	PE.P.18.1.20.4.	-0.569	54.211	1.76e-07	-0.067	0.000945	4.99e-05	0.0155039	0.00135962
IL.12p70	PC.18.0.18.3.	-0.033	-0.105	0.0548	-0.568	0.00122	0.457	0.0197077	0.897201
IL.12p70	PC.18.0.16.1.	-0.039	-0.049	0.0347	-0.257	0.00126	0.428	0.019903	0.897201
IFN.r	PE.P.18.0.20.4.	-0.212	-0.149	0.00586	-1.053	0.00127	0.318	0.019903	0.832759
IL.10	PC.18.1.20.4.	-0.01	-0.388	0.213	-0.25	0.00129	0.0509	0.0199191	0.485864
IL.10	PC.18.1.18.2.	-0.012	0.009	0.173	-0.036	0.00134	0.612	0.0203913	0.979372
IL.1.	SM.18.0.	-1.213	117.599	3.85e-11	0.28	0.00137	0.000158	0.02055	0.00395
IL.4	PC	-0.01	0	0.291	0	0.00141	0.242	0.0207123	0.80531
IL.4	PC.16.0.20.2.	-0.006	-0.102	0.178	-0.105	0.00143	0.474	0.0207123	0.910383
IL.10	PC.18.0.18.1.	-0.019	-0.024	0.178	-0.051	0.00144	0.285	0.0207123	0.806604
IL.12p70	SM.22.1.	-0.032	0	0.057	-0.569	0.00146	0.481	0.0207162	0.910503
IL.1.	SM.22.0.	-0.754	27.524	1.19e-09	1.571	0.00152	0.0216	0.0211382	0.266824
IFN.r	SM.16.0.	-0.113	0.265	0.127	-0.604	0.00153	0.868	0.0211382	0.999029
IFN.r	CER.16.0.	-0.151	0.411	0.173	-0.767	0.00157	0.673	0.0212658	0.986941
IFN.r	PC.16.0.20.2.	-0.053	-4.916	0.00025	-2.037	0.0016	0.267	0.0212658	0.806604
IFN.r	SM.22.0.	0.024	-1.712	0.0128	-0.613	0.0016	0.322	0.0212658	0.832759
IFN.r	PE.18.0.18.1.	-0.019	-1.78	0.00682	-0.745	0.00163	0.282	0.0213937	0.806604
IL.12p70	PC.16.0.18.0.	-0.041	-0.036	0.0746	-0.05	0.00167	0.204	0.0216325	0.7875
IFN.r	PC.18.0.16.1.	0.031	-0.883	0.00133	-1.157	0.00169	0.718	0.0216325	0.999029
IL.12p70	PC.18.0.18.1.	-0.031	-0.01	0.0426	-0.083	0.00171	0.715	0.0216325	0.999029
IL.12p70	PC.18.1.18.2.	-0.034	0.002	0.0554	-0.059	0.00181	0.475	0.022625	0.910383
IFN.r	PE	-0.088	-0.145	0.00132	-0.076	0.00196	0.401	0.0242118	0.890506
IL.6	SM.18.0.	-0.483	93.794	5.36e-06	6.751	0.002	0.00178	0.0244186	0.0366471
IL.10	PC.18.0.14.0.	0	-0.131	0.567	-0.144	0.00208	0.623	0.0251034	0.979372
IL.12p70	PC.18.1.18.1.	-0.04	-0.01	0.0409	-0.119	0.00211	0.266	0.0251761	0.806604
IL.10	SM.22.0.	-0.013	-0.012	0.59	-0.137	0.0023	0.504	0.0271154	0.92378
IFN.r	PE.P.18.0.18.1.	-0.084	-5.785	0.000886	-2.388	0.00233	0.207	0.0271154	0.7875
IL.12p70	PC.16.0.16.0.	-0.041	-0.001	0.0122	-0.002	0.00235	0.547	0.0271154	0.96206
IL.12p70	PC.16.0.20.2.	-0.022	-0.62	0.00837	-0.329	0.00248	0.33	0.0283043	0.843066
IL.10	PC.18.1.18.1.	-0.019	-0.016	0.163	-0.07	0.00264	0.182	0.0296211	0.7875
IFN.r	PE.18.0.20.4.	-0.038	-4.144	0.00288	-0.908	0.00267	0.0944	0.0296211	0.615652
IFN.r	PC.14.0.18.1.	-0.065	-0.34	0.00508	-1.036	0.00268	0.849	0.0296211	0.999029
IFN.r	PC.18.1.18.1.	-0.112	-0.313	0.00154	-0.612	0.00278	0.781	0.03	0.999029
IL.4	PC.16.0.18.0.	-0.009	-0.01	0.744	-0.012	0.00279	0.19	0.03	0.7875
IL.4	PC.18.0.18.1.	-0.009	0	0.577	-0.023	0.0028	0.486	0.03	0.91288
IFN.r	PC.16.0.20.3.	-0.005	-0.498	0.00081	-1.177	0.00283	0.882	0.0300152	0.999029
IL.10	SM.18.0.	-0.013	-0.277	0.353	-0.295	0.00286	0.296	0.03003	0.824403
IL.10	PC.18.0.16.1.	-0.024	0.01	0.173	-0.16	0.00305	0.259	0.0317079	0.80531
IFN.r	PE.P.16.0.20.4.	-0.236	-0.328	0.00502	-1.391	0.00312	0.285	0.0320097	0.806604
IFN.r	PE.P.16.0.18.2.	-0.115	0.06	0.000505	-4.091	0.00314	1	0.0320097	1
IFN.r	PC.16.0.16.1.	0.014	0.041	0.000507	-0.059	0.00319	0.738	0.0320943	0.999029
IL.12p70	PC	-0.041	-0.001	0.0166	-0.001	0.00321	0.453	0.0320943	0.897201
IL.10	PE.P.16.0.18.2.	-0.016	-0.04	0.0892	-0.379	0.00324	0.587	0.0320943	0.976783
IFN.r	PC.16.0.18.1.	-0.081	-0.049	0.000673	-0.036	0.00347	0.7	0.0340278	0.999029
IFN.r	PC	-0.036	-0.011	0.000572	-0.005	0.0035	0.476	0.0340278	0.910383
IL.4	PC.18.0.20.4.	-0.004	-0.031	0.751	-0.047	0.00364	0.736	0.0350642	0.999029
IL.6	CER.24.0.	0.358	20.725	0.000184	0.658	0.00382	0.0775	0.0364636	0.586364
IFN.r	PC.18.0.18.2.	0.029	-0.198	0.00277	-0.212	0.00389	0.719	0.0367973	0.999029
IL.10	SM.20.0.	-0.017	-0.009	0.152	-0.135	0.00401	0.534	0.0375398	0.948731
IL.6	PE.18.0.18.1.	-0.697	26.861	2.13e-05	-0.814	0.00404	0.00321	0.0375398	0.0624167
IL.1.	PE.O.18.0.20.4.	-0.585	84.302	1.89e-10	2.186	0.00413	0.00683	0.0380395	0.107037
IFN.r	PC.16.0.14.0.	0.083	-0.074	0.00186	-0.076	0.00433	0.678	0.0390385	0.990125
IL.10	LPC.18.0.	-0.006	0.057	0.493	-0.18	0.00435	0.884	0.0390385	0.999029
IFN.r	SM.22.1.	-0.074	-2.552	0.0027	-2.397	0.00435	0.607	0.0390385	0.979372
IL.1.	PE.18.0.20.4.	-1.033	21.583	1.4e-09	0.665	0.00484	0.119	0.0426074	0.679076
IL.10	PC.16.0.20.3.	-0.021	-0.193	0.126	-0.144	0.0049	0.0593	0.0426074	0.518875
IFN.r	CER	-0.117	0.012	0.0781	-0.234	0.00491	0.974	0.0426074	0.999029
IFN.r	SM.24.1.	0.019	-2.368	0.00682	-0.436	0.00491	0.353	0.0426074	0.87007
IL.4	LPC.18.0.	-0.001	-0.016	0.803	-0.056	0.00504	0.955	0.043377	0.999029
IFN.r	PC.18.0.18.3.	-0.055	-3.154	0.00327	-2.026	0.0053	0.521	0.0452439	0.941566
IL.4	PE.18.0.18.2.	-0.006	-0.022	0.38	-0.053	0.00562	0.796	0.0475887	0.999029
IL.4	PC.18.0.18.3.	-0.007	0.024	0.614	-0.145	0.00578	0.454	0.048552	0.897201
IL.1.	PE.18.0.18.1.	-1.107	21.281	2.79e-09	0.268	0.00584	0.0674	0.0486142	0.56616
IL.10	PC.16.0.18.2.	-0.012	-0.001	0.0847	-0.006	0.00588	0.843	0.0486142	0.999029
IL.10	PC.16.0.18.1.	-0.022	-0.003	0.112	-0.004	0.00645	0.211	0.0526628	0.796942
IL.4	PC.18.1.18.1.	-0.011	0.002	0.607	-0.031	0.00647	0.138	0.0526628	0.731818
IL.12p70	PC.18.2.16.1.	-0.039	0.078	0.0846	-0.362	0.00666	0.268	0.0537923	0.806604
IL.12p70	PC.18.0.14.0.	-0.015	-0.032	0.295	-0.26	0.00672	0.919	0.0538626	0.999029
IFN.r	PC.18.2.16.1.	-0.038	0.632	0.00427	-1.664	0.00754	0.91	0.058938	0.999029
IL.4	PC.18.0.16.1.	-0.011	-0.003	0.582	-0.062	0.00755	0.289	0.058938	0.815726
IL.4	PE.P.16.0.18.2.	-0.007	0.155	0.343	-0.178	0.00757	0.409	0.058938	0.895332
IFN.r	PC.16.0.16.0.	-0.071	-0.033	0.000687	-0.009	0.00762	0.269	0.058938	0.806604
IL.8	SM.22.0.	-42.431	441.377	0.00927	16.169	0.00764	0.242	0.058938	0.80531
IFN.r	PC.18.0.14.0.	0.061	-2.791	0.0174	-0.881	0.00769	0.322	0.058938	0.832759
IFN.r	SM.24.0.	0.025	-0.791	0.0423	-0.589	0.00775	0.745	0.0589674	0.999029
IL.4	PC.16.0.18.2.	-0.007	0	0.322	-0.003	0.00832	0.799	0.0628489	0.999029
IL.12p70	PC.18.1.20.4.	-0.036	-0.123	0.0818	-0.479	0.00859	0.15	0.064425	0.735981
IL.10	TAG	-0.005	-0.12	0.15	-0.069	0.0089	0.564	0.0662766	0.972596
IL.4	PC.16.0.18.1.	-0.012	-0.001	0.398	-0.002	0.00907	0.129	0.0670669	0.71466
IFN.r	PC.18.1.16.1.	-0.133	0.093	0.0029	-0.745	0.00917	0.841	0.0673322	0.999029
IL.10	PE.18.0.18.2.	-0.012	-0.171	0.127	-0.106	0.00932	0.388	0.0679583	0.890021
IL.4	PC.18.0.14.0.	-0.002	-0.057	0.988	-0.053	0.0099	0.597	0.0716897	0.979372
IL.6	SM.22.0.	-0.299	22.877	4.96e-05	1.181	0.0101	0.0408	0.072637	0.415922
IFN.r	CER.24.1.	-0.127	-0.357	0.0417	-0.815	0.0103	0.809	0.0735714	0.999029
IL.1.	PE.P.16.0.20.4.	-0.25	5.803	5.56e-09	2.081	0.0112	0.699	0.0794595	0.999029
IL.4	PC.18.1.18.2.	-0.007	0.006	0.704	-0.014	0.0116	0.545	0.0812	0.960151
IFN.r	PC.18.1.20.4.	-0.097	-4.373	0.00335	-2	0.0116	0.318	0.0812	0.832759
IL.12p70	TAG	-0.017	-0.205	0.0353	-0.108	0.0117	0.589	0.0813576	0.977014
IL.10	PC.16.0.16.1.	-0.021	0.003	0.111	-0.006	0.012	0.424	0.0818182	0.897201
IL.8	PE.P.16.0.18.2.	-51.953	2009.95	0.000613	51.27	0.012	0.0326	0.0818182	0.34099
IL.12p70	PE.P.16.0.18.2.	-0.038	0.565	0.0231	-0.675	0.012	0.438	0.0818182	0.897201
IL.8	PE.16.0.18.1.	-49.103	788.126	0.00156	-19.852	0.0122	0.00606	0.0825472	0.0978923
IL.1.	PE.P.16.0.18.1.	-0.747	28.089	5.29e-09	1.259	0.0124	0.248	0.0825472	0.80531
IFN.r	PE.P.18.0.18.2.	-0.006	-0.31	0.000598	-2.858	0.0124	0.854	0.0825472	0.999029
IL.10	PC.14.0.18.1.	-0.01	-0.032	0.348	-0.094	0.0125	0.402	0.0825472	0.890506
IL.10	PE.18.0.20.4.	-0.017	-0.023	0.457	-0.128	0.0125	0.204	0.0825472	0.7875
IL.12p70	PC.18.2.18.2.	-0.028	-0.037	0.053	-0.152	0.0127	0.708	0.0828261	0.999029
IL.12p70	SM.20.0.	-0.025	-0.153	0.0441	-0.162	0.0127	0.616	0.0828261	0.979372
IL.6	PE.O.18.0.20.4.	-0.404	93.369	4.39e-06	-3.896	0.0131	0.000557	0.0849074	0.0124436
IL.10	PE.P.18.1.20.4.	-0.014	-0.057	0.196	-0.153	0.0133	0.373	0.0856748	0.884333
IFN.r	PC.16.0.18.2.	0.001	0.016	0.00109	-0.052	0.014	0.814	0.0890909	0.999029
IFN.r	PE.P.18.1.20.4.	-0.087	-1.104	0.00153	-1.524	0.014	0.898	0.0890909	0.999029
IL.10	PC.16.0.14.0.	0.004	-0.006	0.24	-0.006	0.0141	0.797	0.0891867	0.999029
IL.12p70	SM.22.0.	-0.019	-0.005	0.213	-0.165	0.0143	0.939	0.0899102	0.999029
IL.10	PC.18.2.16.1.	-0.018	0.124	0.286	-0.22	0.0146	0.229	0.0907941	0.80531
IL.10	PC.18.2.18.2.	-0.003	0.029	0.21	-0.086	0.0147	0.942	0.0907941	0.999029
IFN.r	SM.20.0.	-0.021	-1.397	0.00224	-0.811	0.0147	0.663	0.0907941	0.986941
IL.8	PC.18.0.18.1.	-56.77	185.876	0.00176	13.127	0.015	0.155	0.0915698	0.743151
IL.10	SM	-0.036	0.026	0.798	-0.04	0.015	0.0459	0.0915698	0.463413
IL.10	PE.P.18.0.18.1.	-0.013	-0.287	0.231	-0.208	0.0153	0.229	0.0928613	0.80531
IL.10	PC.16.0.20.4.	-0.016	-0.066	0.152	-0.034	0.0155	0.224	0.0935345	0.80531
IL.10	PE.P.18.0.18.2.	-0.007	0.158	0.0685	-0.269	0.0157	0.862	0.0942	0.999029
IFN.r	PE.18.0.18.2.	0.071	-1.803	0.00133	-0.816	0.016	0.505	0.0954545	0.92378
IL.6	PE.P.18.0.18.1.	-0.567	91.884	2.71e-06	-2.103	0.0165	0.000736	0.0978814	0.0157714
IFN.r	PE.O.18.0.20.4.	-0.082	-5.342	0.0038	-2.024	0.0168	0.357	0.0991011	0.874594
IL.10	PE	-0.02	-0.003	0.302	-0.007	0.017	0.193	0.0997207	0.7875
IL.12p70	PE.18.0.18.2.	-0.029	-0.047	0.0318	-0.185	0.0173	0.872	0.100917	0.999029
IL.12p70	PC.16.0.18.2.	-0.031	-0.007	0.0239	-0.008	0.0177	0.67	0.10268	0.986941
IFN.r	TAG	-0.031	-2.789	0.00167	-0.528	0.0178	0.193	0.102692	0.7875
IL.12p70	PC.16.0.18.1.	-0.045	-0.003	0.0308	-0.006	0.0181	0.381	0.103852	0.887029
IL.2	PE.P.16.0.18.2.	-0.141	-0.518	0.0172	-1.95	0.0185	0.166	0.105571	0.767841
TNF.a	PC.14.0.18.1.	-0.064	-0.606	0.266	0.49	0.0189	0.609	0.10727	0.979372
IFN.r	PC.18.0.20.4.	0.153	-3.257	0.00375	-0.304	0.0196	0.0746	0.110645	0.586364
IL.4	PC.18.1.20.4.	-0.008	0	0.762	-0.117	0.0198	0.192	0.111176	0.7875
TNF.a	PC.18.1.20.4.	-0.107	-2.237	0.241	0.94	0.0206	0.141	0.114947	0.735981
IL.10	CER.24.1.	0	0.008	0.809	-0.065	0.0208	0.877	0.114947	0.999029
IL.12p70	PC.16.0.16.1.	-0.038	0.002	0.0285	-0.009	0.0208	0.637	0.114947	0.985147
IL.4	PC.16.0.16.1.	-0.01	0	0.412	-0.003	0.0218	0.394	0.118601	0.890021
eosinophils_per	PC.18.2.16.1.	-0.52	1.277	0.674	0.569	0.0218	0.182	0.118601	0.7875
IL.8	PE.16.0.20.4.	-68.762	1048.13	0.00116	78.662	0.0218	0.0668	0.118601	0.56616
IL.8	PC.18.0.18.3.	-22.851	-2.307	0.00392	385.279	0.0238	0.483	0.128692	0.910503
IL.12p70	PC.14.0.18.1.	-0.021	0.006	0.162	-0.137	0.0239	0.762	0.128692	0.999029
IL.10	CER.16.0.	-0.006	0.038	0.904	-0.054	0.0245	0.498	0.13125	0.918981
IL.1.	DAG.12.0.18.0.	-0.424	29.626	3.86e-09	0.148	0.0254	0.0613	0.135381	0.531942
TNF.a	PC.18.2.16.1.	-0.09	-0.751	0.245	0.725	0.0262	0.466	0.138939	0.907792
IL.8	PC.14.0.18.1.	-25.712	140.29	0.00423	89.351	0.0264	0.8	0.139296	0.999029
TNF.a	SM.20.0.	-0.104	-0.17	0.188	0.458	0.0268	0.599	0.1407	0.979372
IL.4	PC.16.0.14.0.	-0.001	-0.002	0.702	-0.002	0.0281	0.864	0.146584	0.999029
TNF.a	PC.18.1.16.1.	-0.121	-0.506	0.211	0.136	0.0282	0.238	0.146584	0.80531
IL.10	CER	-0.002	0.007	0.847	-0.017	0.0286	0.787	0.147206	0.999029
IFN.r	PC.18.1.18.2.	-0.028	-0.035	0.00464	-0.207	0.0286	0.969	0.147206	0.999029
eosinophils_per	PC.16.0.18.3.	-0.713	0.12	0.445	0.733	0.0293	0.176	0.149854	0.7875
IFN.r	PC.16.0.20.4.	-0.008	-0.344	0.00203	-0.23	0.0294	0.812	0.149854	0.999029
eosinophils_per	DAG.16.0.18.2.	-0.275	1.721	0.363	0.995	0.0298	0.0809	0.151159	0.586364
IL.1.	PE.P.18.0.18.1.	-0.92	60.981	1.02e-09	1.78	0.0307	0.0858	0.154976	0.586364
IL.1.	PE	-1.079	1.11	1.99e-09	0.076	0.0316	0.275	0.158756	0.806604
IL.4	SM.20.0.	-0.004	-0.015	0.581	-0.036	0.0327	0.907	0.1635	0.999029
IFN.r	PC.16.0.18.0.	0.003	-0.717	0.00433	-0.079	0.0337	0.0879	0.167701	0.591635
IL.10	PE.P.16.0.18.1.	-0.015	-0.047	0.493	-0.16	0.0342	0.386	0.169387	0.890021
IL.10	PE.18.0.18.1.	-0.013	-0.062	0.54	-0.073	0.0352	0.314	0.173201	0.832759
eosinophils_per	PE.P.16.0.22.4.	0.07	-1.002	0.969	2.796	0.0353	0.946	0.173201	0.999029
IL.12p70	PC.16.0.20.4.	-0.037	0.041	0.0437	-0.057	0.0366	0.57	0.178744	0.972596
IL.4	PE.P.18.0.18.2.	0.001	0.127	0.259	-0.099	0.0369	0.482	0.179032	0.910503
eosinophils_per	PE.P.18.0.20.4.	0.272	-0.87	0.781	1.465	0.037	0.644	0.179032	0.985808
IL.4	PC.18.2.16.1.	-0.007	0.05	0.784	-0.08	0.0372	0.404	0.179174	0.891176
TNF.a	PC.16.0.18.3.	-0.172	-0.382	0.169	0.31	0.0374	0.27	0.179315	0.806604
TNF.a	SM.22.1.	-0.113	-1.171	0.255	0.975	0.0378	0.299	0.180409	0.827356
IL.4	PC.16.0.20.4.	-0.009	-0.001	0.516	-0.015	0.0387	0.398	0.183869	0.890506
eosinophils_per	PE.P.16.0.20.4.	0.28	-0.643	0.819	1.591	0.0389	0.612	0.183986	0.979372
IL.6	PC.16.0.20.3.	-0.051	49.306	5.44e-06	3.093	0.0392	0.00653	0.184574	0.103886
IFN.r	PC.17.0.16.1.	-0.043	-0.14	0.00569	-1.655	0.0395	0.955	0.185156	0.999029
IFN.r	DAG.12.0.18.1.	-0.089	-1.851	0.00927	-0.617	0.04	0.359	0.185841	0.874594
IL.10	PE.P.16.0.22.4.	-0.017	0.09	0.754	-0.228	0.04	0.236	0.185841	0.80531
TNF.a	PC.18.1.18.2.	-0.175	-0.145	0.229	0.09	0.0405	0.136	0.186616	0.731818
IL.6	DAG.12.0.18.1.	-0.029	33.793	2.26e-05	0.477	0.0406	0.00718	0.186616	0.109261
IL.6	LPE	0.474	25.297	0.000106	1.024	0.0407	0.0481	0.186616	0.476462
IL.2	DAG	-0.001	0.257	0.0225	-0.073	0.0418	0.162	0.190826	0.756
IFN.r	PE.16.0.18.1.	-0.019	-0.096	0.00479	-0.632	0.0421	0.883	0.191364	0.999029
IL.4	PC.14.0.18.1.	-0.005	-0.01	0.898	-0.033	0.0436	0.574	0.196481	0.972596
IL.4	SM.18.0.	-0.004	-0.021	0.636	-0.093	0.0436	0.958	0.196481	0.999029
IL.4	PC.16.0.18.3.	-0.002	0.019	0.567	-0.026	0.0447	0.871	0.20017	0.999029
IL.12p70	PE.O.18.0.20.4.	-0.025	0.72	0.104	-0.523	0.0448	0.218	0.20017	0.798438
TNF.a	PC.16.0.20.3.	-0.056	-2.835	0.177	0.663	0.0471	0.0476	0.209555	0.476
IL.12p70	PC.18.1.16.1.	-0.045	-0.012	0.0793	-0.128	0.0482	0.139	0.212571	0.733417
macrophages_per	PE.O.18.0.20.4.	7.855	-210.833	0.00255	163.922	0.0482	0.0261	0.212571	0.301154
IFN.r	PC.16.0.18.3.	0.11	0.68	0.0027	-0.499	0.0484	0.373	0.212571	0.884333
TNF.a	SM	0.099	-0.191	0.707	0.209	0.0486	0.339	0.212571	0.8475
IL.10	SM.24.1.	-0.016	0.008	0.543	-0.137	0.0489	0.39	0.212571	0.890021
IL.4	TAG	0.001	-0.068	0.548	-0.014	0.049	0.415	0.212571	0.896605
IFN.r	PE.16.0.18.2.	0.049	3.591	0.0017	-1.179	0.0492	0.101	0.212571	0.639941
IL.12p70	PC.16.0.20.3.	-0.04	-0.042	0.0542	-0.199	0.0494	0.417	0.212571	0.897201
IL.8	DAG.12.0.18.1.	-37.038	602.859	0.00587	-24.792	0.0496	0.0556	0.212571	0.507652
TNF.a	PC.18.0.16.1.	-0.179	-0.302	0.235	0.309	0.0515	0.228	0.219817	0.80531
TNF.a	PC.18.0.14.0.	-0.143	-0.615	0.477	0.514	0.0531	0.337	0.224337	0.8475
TNF.a	SM.22.0.	-0.122	-0.042	0.5	0.252	0.0531	0.441	0.224337	0.897201
IL.12p70	PE.P.18.1.20.4.	-0.027	0.347	0.0663	-0.28	0.0532	0.32	0.224337	0.832759
IL.10	PC.18.1.16.1.	-0.022	0.009	0.288	-0.078	0.0546	0.116	0.22932	0.675
IL.4	PC.18.2.18.2.	-0.004	0.023	0.652	-0.035	0.0557	0.794	0.233008	0.999029
IFN.r	CER.24.0.	-0.099	-1.236	0.0196	-0.326	0.0565	0.598	0.235417	0.979372
IL.10	PE.P.18.0.20.4.	-0.024	0.039	0.527	-0.093	0.0571	0.162	0.23687	0.756
IL.12p70	DAG.12.0.18.0.	0.003	-0.172	0.133	-0.029	0.0573	0.311	0.23687	0.832759
IL.12p70	PE.18.0.20.4.	-0.033	0.31	0.138	-0.247	0.0584	0.149	0.240471	0.735981
IL.4	SM.22.1.	-0.003	-0.011	0.725	-0.076	0.059	0.912	0.241992	0.999029
IL.12p70	PC.16.0.14.0.	-0.004	0	0.0879	-0.008	0.06	0.944	0.245136	0.999029
IL.10	PC.16.0.18.3.	-0.001	0.028	0.231	-0.051	0.0608	0.932	0.246486	0.999029
IL.4	PE.18.0.20.4.	-0.009	0.068	0.801	-0.068	0.0608	0.18	0.246486	0.7875
IFN.r	LPC.18.0.	-0.188	-0.625	0.0126	-1.352	0.0613	0.61	0.247271	0.979372
eosinophils_per	SM.22.0.	-0.148	-0.678	0.683	1.354	0.0615	0.67	0.247271	0.986941
eosinophils_per	PE.P.18.1.20.4.	-0.222	2.36	0.53	0.256	0.0617	0.588	0.247271	0.976899
IL.8	PC.16.0.20.3.	-16.101	553.608	0.00249	102.857	0.0622	0.437	0.248327	0.897201
IL.6	PE.P.16.0.18.2.	-0.498	82.757	1.09e-05	0.565	0.0645	0.0312	0.256534	0.334286
IL.8	PC.16.0.20.4.	-44.494	417.181	0.00162	1.701	0.0657	0.0235	0.260321	0.280398
IL.10	PE.O.18.0.20.4.	-0.007	-0.145	0.399	-0.172	0.0667	0.618	0.263289	0.979372
IL.4	PE.P.18.1.20.4.	-0.006	0.045	0.66	-0.064	0.0673	0.656	0.264459	0.986941
lymphocytes_per	PE.O.18.0.20.4.	-8.231	161.966	0.000172	-138.824	0.0675	0.0786	0.264459	0.586364
IL.4	PE.16.0.18.2.	-0.009	0.088	0.437	-0.054	0.0678	0.339	0.264647	0.8475
IL.6	PC.18.0.18.3.	-0.196	31.779	4.06e-05	5.322	0.0696	0.41	0.270667	0.895332
lymphocytes_per	DAG.12.0.18.0.	-4.843	33.436	0.000735	-46.116	0.0703	0.678	0.272011	0.990125
eosinophils_per	PC.18.0.16.1.	-0.668	0.5	0.516	0.636	0.0707	0.19	0.272011	0.7875
IL.6	DAG.12.0.18.0.	-0.104	26.218	6.68e-05	-0.503	0.0712	0.08	0.272011	0.586364
IL.6	PE.P.18.0.18.2.	-0.794	90.685	1.27e-05	2.925	0.0712	0.0133	0.272011	0.18375
IL.4	SM.22.0.	0	0	0.829	-0.024	0.0713	0.957	0.272011	0.999029
IL.4	PE.18.1.18.2.	-0.011	0.051	0.374	-0.029	0.0715	0.237	0.272011	0.80531
neutrophils_per	DAG.16.0.18.0.	4.847	9.852	0.0284	17.166	0.0719	0.00714	0.272545	0.109261
IL.12p70	PE.P.18.0.18.2.	-0.013	0.433	0.0278	-0.354	0.0736	0.645	0.277986	0.985808
TNF.a	PC.16.0.20.4.	-0.164	-0.403	0.198	0.053	0.075	0.15	0.282258	0.735981
IL.4	PE	-0.01	0.004	0.706	-0.004	0.0758	0.235	0.28425	0.80531
IL.10	PC.17.0.16.1.	-0.007	-0.124	0.38	-0.125	0.0762	0.755	0.284733	0.999029
IL.12p70	LPC.18.0.	-0.027	0.058	0.142	-0.219	0.0789	0.819	0.293777	0.999029
IL.8	PC.16.0.14.0.	-18.311	55.401	0.00303	5.615	0.0797	0.134	0.295707	0.729016
IL.4	LPC.16.0.	-0.007	-0.005	0.518	-0.003	0.0807	0.391	0.298363	0.890021
neutrophils_per	PC.18.0.20.4.	0.764	7.04	0.0348	-7.505	0.0823	0.687	0.303211	0.999029
neutrophils_per	PC.16.0.20.4.	1.017	1.049	0.0666	-1.832	0.084	0.909	0.307317	0.999029
IL.12p70	PE.P.18.0.18.1.	-0.024	0.21	0.0701	-0.332	0.084	0.874	0.307317	0.999029
TNF.a	PC.16.0.16.1.	-0.204	-0.032	0.178	0.009	0.0847	0.165	0.307734	0.766593
IL.12p70	PE	-0.038	0.016	0.0928	-0.013	0.0847	0.274	0.307734	0.806604
IL.4	PE.O.18.0.20.4.	-0.006	0.137	0.742	-0.122	0.085	0.379	0.307759	0.884333
IL.10	SM.24.0.	-0.02	0.046	0.706	-0.101	0.0866	0.711	0.311085	0.999029
IL.2	PC.18.0.18.2.	-0.079	-0.026	0.0629	-0.097	0.0869	0.688	0.311085	0.999029
IL.4	PC.17.0.16.1.	-0.007	0.03	0.752	-0.071	0.0872	0.576	0.311085	0.972596
IL.8	PE.18.0.18.2.	-76.104	605.189	0.00233	10.109	0.0872	0.115	0.311085	0.675
IL.8	PE.P.18.0.18.2.	-73.282	1654.55	0.00194	65.172	0.0874	0.0748	0.311085	0.586364
IL.8	PC.16.0.20.2.	-13.751	390.072	0.00269	203.46	0.0879	0.586	0.311807	0.976667
IL.8	LPE	23.915	563.639	0.0129	62.697	0.0882	0.0835	0.311818	0.586364
IL.8	PC.18.0.14.0.	-32.793	750.454	0.0107	13.564	0.0895	0.219	0.315352	0.798438
IL.2	DAG.16.0.16.0.	-0.057	1.754	0.0537	-1.055	0.0906	0.475	0.3171	0.910383
IL.6	PC.18.0.20.4.	-0.948	37.356	1.97e-05	0.094	0.0906	0.0154	0.3171	0.19963
IL.13	LPC	0.527	-0.739	0.66	0.615	0.0913	0.28	0.318488	0.806604
eosinophils_per	PC.16.0.14.0.	-0.595	0.09	0.581	0.046	0.0918	0.387	0.319172	0.890021
TNF.a	SM.24.1.	0.052	-1.175	0.503	1.189	0.0924	0.455	0.31982	0.897201
IL.2	PE.18.0.20.4.	-0.043	-0.386	0.102	-0.298	0.0929	0.48	0.31982	0.910503
IL.10	PE.P.16.0.20.4.	-0.021	0.021	0.501	-0.095	0.0929	0.129	0.31982	0.71466
IL.6	PC.17.0.16.1.	-0.14	75.913	1.39e-05	1.278	0.0954	0.00471	0.327353	0.083822
IL.8	PC.16.0.18.1.	-37.469	11.539	0.00294	1.41	0.0966	0.44	0.330391	0.897201
eosinophils_per	CER.24.1.	-0.195	-0.381	0.78	1.001	0.0974	0.344	0.330971	0.853901
TNF.a	SM.18.0.	-0.018	-1.793	0.401	1.68	0.0974	0.608	0.330971	0.979372
TNF.a	PC.18.1.18.1.	-0.184	-0.184	0.257	-0.017	0.0978	0.107	0.331258	0.657018
IL.13	LPC.16.0.	0.519	-0.932	0.694	0.768	0.0996	0.325	0.33627	0.834352
IL.2	PE.18.0.18.2.	-0.084	-0.887	0.0389	-0.395	0.1	0.374	0.336538	0.884333
neutrophils_per	PE.18.1.18.2.	0.354	-2.276	0.174	-3.147	0.101	0.842	0.337739	0.999029
IL.6	SM.22.1.	-0.187	43.714	3.07e-05	2.046	0.101	0.189	0.337739	0.7875
IL.2	PC.16.0.20.2.	-0.081	-1.979	0.0324	-0.731	0.102	0.172	0.337855	0.781818
IL.4	PC.16.0.20.3.	-0.009	0.016	0.609	-0.048	0.102	0.432	0.337855	0.897201
IL.6	PC.18.1.20.4.	0.125	74.183	1.68e-05	2.062	0.102	0.0125	0.337855	0.175
eosinophils_per	PC.18.0.18.2.	-0.52	-0.128	0.537	0.192	0.105	0.293	0.346698	0.8204
eosinophils_per	CER	-0.147	-0.26	0.822	0.338	0.106	0.195	0.346729	0.7875
eosinophils_per	CER.16.0.	-0.13	-0.68	0.857	0.795	0.106	0.118	0.346729	0.677049
TNF.a	PC.16.0.18.1.	-0.223	-0.02	0.209	0	0.106	0.086	0.346729	0.586364
IL.10	CER.24.0.	-0.001	-0.015	0.61	-0.048	0.108	0.919	0.351084	0.999029
IL.8	PC.18.0.16.1.	-53.612	-17.519	0.00379	61.155	0.108	0.308	0.351084	0.832759
IL.10	DAG.16.0.16.0.	-0.006	0.02	0.276	-0.137	0.11	0.98	0.354294	0.999029
IL.6	PC.18.0.18.1.	-0.518	6.464	3.43e-05	0.522	0.11	0.314	0.354294	0.832759
macrophages_per	PE.16.0.20.4.	4.142	-63.397	0.00421	72.876	0.11	0.491	0.354294	0.915719
eosinophils_per	PC.16.0.20.3.	-0.294	0.49	0.537	0.676	0.111	0.611	0.355287	0.979372
IL.12p70	PE.18.1.18.2.	-0.05	0.138	0.0383	-0.101	0.111	0.378	0.355287	0.884333
IL.4	LPC	-0.008	-0.003	0.557	-0.002	0.112	0.378	0.355287	0.884333
TNF.a	PC.16.0.14.0.	-0.211	-0.035	0.278	0.016	0.112	0.226	0.355287	0.80531
IL.1.	PC.18.0.18.1.	-1.37	4.2	5.07e-09	0.335	0.112	0.474	0.355287	0.910383
eosinophils_per	TAG	-0.367	-0.153	0.443	0.327	0.113	0.257	0.35738	0.80531
IL.12p70	DAG	-0.003	0.028	0.0429	-0.015	0.114	0.638	0.359459	0.985147
IL.12p70	DAG.12.0.18.2.	-0.021	0.129	0.0817	-0.137	0.115	0.885	0.361527	0.999029
IL.2	DAG.12.0.18.0.	0	0.426	0.119	-0.43	0.117	0.578	0.366716	0.972596
lymphocytes_per	DAG.12.0.18.1.	-5.77	30.178	0.000473	-36.542	0.119	0.57	0.371304	0.972596
macrophages_per	DAG.12.0.18.0.	3.185	-33.572	0.0113	40.748	0.12	0.713	0.371304	0.999029
IL.10	LPE	-0.009	-0.11	0.511	-0.044	0.12	0.418	0.371304	0.897201
TNF.a	PC.16.0.18.2.	-0.202	-0.053	0.196	0.012	0.121	0.111	0.371304	0.669828
IL.12p70	PC.16.0.18.3.	-0.014	0.002	0.0689	-0.068	0.121	0.997	0.371304	0.999857
IL.4	PE.18.0.18.1.	-0.007	0.011	0.757	-0.036	0.121	0.662	0.371304	0.986941
eosinophils_per	PE.18.0.20.4.	0.062	0.743	0.742	0.832	0.121	0.903	0.371304	0.999029
IL.12p70	PE.18.0.18.1.	-0.027	0.128	0.16	-0.142	0.122	0.663	0.371304	0.986941
IL.12p70	PE.18.1.20.4.	-0.039	0.374	0.0499	-0.299	0.122	0.451	0.371304	0.897201
TNF.a	PE.P.16.0.22.4.	0.024	-1.372	0.631	1.322	0.122	0.437	0.371304	0.897201
IL.10	CE.16.0.	0	-0.372	0.352	-0.033	0.123	0.199	0.373266	0.7875
IL.4	LPE	-0.007	-0.021	0.603	-0.034	0.127	0.311	0.38319	0.832759
eosinophils_per	SM.20.0.	-0.258	-1.386	0.487	0.916	0.127	0.462	0.38319	0.901673
IL.2	DAG.18.0.18.1.	0.005	2.24	0.0433	-0.408	0.128	0.238	0.384	0.80531
neutrophils_per	PC.16.0.18.0.	-0.141	1.883	0.0458	-1.836	0.128	0.513	0.384	0.933536
TNF.a	SM.24.0.	-0.11	0.083	0.691	0.22	0.129	0.722	0.385897	0.999029
IL.2	PC.18.0.18.3.	-0.064	-1.325	0.0718	-0.672	0.13	0.276	0.387784	0.806604
eosinophils_per	DAG.16.0.18.0.	0.021	4.731	0.657	1.474	0.132	0.57	0.392275	0.972596
IL.2	CER.24.1.	-0.083	0.542	0.253	-0.708	0.133	0.483	0.392275	0.910503
TNF.a	PC	-0.271	-0.002	0.216	0	0.133	0.0827	0.392275	0.586364
lymphocytes_per	PE.16.0.20.4.	-6.21	60.163	0.000275	-68.855	0.133	0.475	0.392275	0.910383
neutrophils_per	CER	0.416	2.069	0.0702	-0.839	0.136	0.342	0.398883	0.852969
IL.4	PC.18.1.16.1.	-0.011	0.009	0.722	-0.032	0.136	0.0934	0.398883	0.612938
IL.2	CER	-0.066	0.108	0.308	-0.141	0.138	0.557	0.400276	0.972596
IL.8	PC.18.1.18.1.	-37.289	-49.888	0.00427	16.076	0.138	0.368	0.400276	0.882192
IL.12p70	PE.P.18.0.20.4.	-0.04	0.176	0.163	-0.149	0.138	0.181	0.400276	0.7875
IL.10	SM.16.0.	-0.016	0.068	0.796	-0.084	0.138	0.209	0.400276	0.792238
eosinophils_per	SM	0.216	-0.229	0.846	0.333	0.14	0.799	0.404508	0.999029
IL.2	CER.16.0.	-0.073	0.276	0.389	-0.33	0.141	0.425	0.404508	0.897201
eosinophils_per	PE.18.1.18.1.	0.261	1.529	0.633	-1.426	0.141	0.749	0.404508	0.999029
TNF.a	PE.P.18.0.20.4.	0.018	-0.35	0.477	0.328	0.141	0.661	0.404508	0.986941
neutrophils_per	CER.16.0.	0.432	3.717	0.105	-1.822	0.142	0.394	0.406267	0.890021
IL.8	PC.16.0.16.1.	-44.551	-4.47	0.00359	3.38	0.143	0.431	0.408016	0.897201
neutrophils_per	CER.24.1.	0.12	11.726	0.0476	-5.565	0.145	0.251	0.409274	0.80531
IL.8	PC	-40.406	3.167	0.00343	0.148	0.145	0.242	0.409274	0.80531
IL.12p70	SM	-0.037	0.037	0.249	-0.039	0.145	0.389	0.409274	0.890021
TNF.a	SM.16.0.	0.119	-0.946	0.782	0.969	0.145	0.0771	0.409274	0.586364
IL.13	LPC.18.1.	0.357	-7.196	0.685	5.511	0.146	0.403	0.409893	0.890842
IL.6	PC.18.0.16.1.	-0.483	8.494	4.7e-05	3.074	0.146	0.733	0.409893	0.999029
IL.2	PE.18.0.18.1.	-0.063	-0.47	0.121	-0.225	0.148	0.255	0.413298	0.80531
IL.4	PE.P.18.0.18.1.	-0.006	-0.005	0.596	-0.072	0.148	0.826	0.413298	0.999029
IL.10	CE	0.003	-0.022	0.459	-0.01	0.149	0.527	0.414987	0.942675
IL.8	PC.18.1.16.1.	-19.801	-230.398	0.00459	42.569	0.15	0.338	0.416667	0.8475
IL.10	PE.18.1.18.2.	-0.016	0.163	0.2	-0.056	0.153	0.171	0.423879	0.780652
eosinophils_per	PC.16.0.16.1.	-0.568	0.044	0.506	0.013	0.154	0.246	0.425526	0.80531
IL.6	PE.16.0.18.1.	-0.513	20.123	3.82e-05	-0.358	0.156	0.114	0.427676	0.675
neutrophils_per	PE.18.1.20.4.	0.503	11.831	0.065	-13.123	0.156	0.602	0.427676	0.979372
IL.2	PE.P.18.1.20.4.	-0.058	-0.458	0.0572	-0.437	0.156	0.508	0.427676	0.926042
neutrophils_per	PE.18.1.18.1.	-0.63	-0.203	0.104	-7.205	0.157	0.453	0.429297	0.897201
IL.13	DAG.16.0.18.0.	-0.817	10.084	0.509	-10.488	0.162	0.663	0.440409	0.986941
TNF.a	PC.17.0.16.1.	-0.11	-0.652	0.356	0.506	0.162	0.395	0.440409	0.890021
IL.6	PC.16.0.20.4.	-0.406	16.613	2.13e-05	0.3	0.163	0.0239	0.440409	0.281966
eosinophils_per	PC.17.0.16.1.	-0.323	1.215	0.72	0.929	0.163	0.425	0.440409	0.897201
IL.8	PC.17.0.16.1.	-21.518	1373.96	0.00493	23.819	0.164	0.0895	0.440409	0.598567
neutrophils_per	PE.18.0.18.2.	0.789	3.683	0.107	-5.809	0.164	0.932	0.440409	0.999029
IL.6	SM.20.0.	-0.202	17.713	4.27e-05	2.235	0.164	0.427	0.440409	0.897201
IL.4	PE.18.1.20.4.	-0.013	0.165	0.518	-0.093	0.165	0.0734	0.441964	0.586364
IL.12p70	DAG.16.0.16.0.	-0.036	0.291	0.06	-0.289	0.169	0.696	0.450381	0.999029
IL.2	PE.P.18.0.18.1.	-0.063	-2.202	0.0578	-0.472	0.169	0.121	0.450381	0.686757
IL.10	PE.16.0.18.2.	-0.017	0.167	0.251	-0.097	0.17	0.491	0.451131	0.915719
eosinophils_per	PC.16.0.20.2.	0.128	-2.14	0.44	2.841	0.171	0.936	0.451131	0.999029
IL.12p70	PE.18.1.18.1.	-0.04	0.12	0.0575	-0.149	0.171	0.56	0.451131	0.972596
IL.13	SM.18.0.	0.229	-6.548	0.558	13.696	0.171	0.726	0.451131	0.999029
IL.13	SM.22.1.	-1.119	16.895	0.469	-16.885	0.172	0.329	0.452228	0.842561
eosinophils_per	CER.24.0.	-0.008	-1.286	0.714	1.762	0.173	0.521	0.452228	0.941566
IL.8	PC.18.1.20.4.	-8.5	1146.67	0.00543	51.473	0.173	0.271	0.452228	0.806604
IL.12p70	DAG.12.0.18.1.	-0.016	-0.059	0.13	-0.079	0.174	0.949	0.452228	0.999029
IL.2	PE.P.16.0.20.4.	-0.08	-0.05	0.112	-0.326	0.174	0.268	0.452228	0.806604
eosinophils_per	SM.22.1.	-0.25	2.028	0.622	0.558	0.174	0.565	0.452228	0.972596
IL.2	DAG.16.0.18.2.	-0.051	2.099	0.0507	-0.526	0.177	0.28	0.458889	0.806604
eosinophils_per	PE.O.18.0.20.4.	0.127	5.627	0.629	1.564	0.18	0.482	0.465517	0.910503
macrophages_per	DAG.12.0.18.1.	5.123	-39.062	0.0079	36.932	0.182	0.494	0.467237	0.918053
IFN.r	PE.16.0.20.4.	0.16	3.097	0.00412	-0.695	0.182	0.11	0.467237	0.66763
IL.2	PE.P.18.0.20.4.	-0.051	-0.08	0.124	-0.17	0.182	0.6	0.467237	0.979372
IL.13	DAG.12.0.18.2.	-0.38	10.335	0.481	-4.962	0.183	0.583	0.467518	0.974881
eosinophils_per	PC.16.0.16.0.	-0.31	0.005	0.473	0.006	0.183	0.655	0.467518	0.986941
TNF.a	LPC.18.1.	-0.085	0.584	0.309	0.17	0.184	0.455	0.467797	0.897201
neutrophils_per	PC.16.0.18.1.	0.791	0.003	0.0925	-0.141	0.184	0.995	0.467797	0.999809
TNF.a	PC.18.0.18.1.	-0.222	0.118	0.315	-0.059	0.187	0.168	0.473133	0.773684
TNF.a	PC.18.0.18.3.	-0.091	-1.866	0.358	0.744	0.187	0.131	0.473133	0.716406
IL.8	PC.16.0.16.0.	-31.294	13.071	0.00275	0.043	0.189	0.0125	0.477043	0.175
IL.4	DAG.16.0.16.0.	-0.004	-0.034	0.442	-0.046	0.19	0.955	0.477273	0.999029
IL.8	PC.16.0.18.0.	-36.838	139.126	0.00563	-7.33	0.19	0.155	0.477273	0.743151
TNF.a	CER.16.0.	-0.105	0.177	0.815	-0.108	0.192	0.347	0.477725	0.859316
IL.4	DAG.16.0.18.2.	-0.002	0.155	0.51	-0.032	0.192	0.319	0.477725	0.832759
IL.2	DAG.18.1.18.1.	-0.031	2.453	0.0411	-0.387	0.192	0.0813	0.477725	0.586364
eosinophils_per	PC	-0.325	0.003	0.5	0.002	0.192	0.65	0.477725	0.986941
IL.12p70	CE.16.0.	-0.016	0.036	0.0909	-0.101	0.196	0.953	0.483488	0.999029
IL.12p70	PE.16.0.18.2.	-0.042	0.36	0.0571	-0.172	0.196	0.331	0.483488	0.843568
IL.13	DAG	-1.071	0.371	0.341	-0.606	0.197	0.797	0.483488	0.999029
IL.6	PC.14.0.18.1.	-0.072	9.839	7.14e-05	1.57	0.197	0.604	0.483488	0.979372
IL.6	PC.16.0.14.0.	-0.173	1.757	4.34e-05	0.138	0.197	0.231	0.483488	0.80531
IL.10	LPC.16.0.	-0.01	-0.008	0.335	-0.006	0.198	0.734	0.483488	0.999029
macrophages_per	PC.16.0.20.4.	4.675	-10.632	0.00487	8.681	0.198	0.578	0.483488	0.972596
TNF.a	PE.18.1.20.4.	-0.226	-0.8	0.231	0.003	0.198	0.0624	0.483488	0.537049
IFN.r	DAG.16.0.16.0.	-0.361	-1.546	0.00516	-2.03	0.2	0.223	0.487239	0.80531
IL.4	DAG.12.0.18.0.	0.003	-0.085	0.668	0.019	0.202	0.115	0.49	0.675
IL.12p70	DAG.16.0.18.2.	-0.024	0.213	0.0653	-0.137	0.203	0.835	0.49	0.999029
IL.12p70	PC.17.0.16.1.	-0.017	0.145	0.117	-0.174	0.203	0.932	0.49	0.999029
neutrophils_per	PE.O.18.0.20.4.	0.22	44.551	0.0373	-27.116	0.203	0.0805	0.49	0.586364
IL.8	DAG.16.0.18.2.	17.672	-1853.63	0.0257	-72.945	0.204	0.0319	0.491284	0.338333
IL.2	PE	-0.082	-0.04	0.0722	-0.018	0.206	0.171	0.493836	0.780652
IL.2	PE.P.18.0.18.2.	-0.029	0.265	0.0496	-0.738	0.206	0.985	0.493836	0.999275
TNF.a	PE	-0.138	-0.028	0.351	0.002	0.207	0.215	0.495103	0.798438
eosinophils_per	SM.16.0.	0.225	-0.994	0.874	1.17	0.208	0.584	0.496364	0.974881
eosinophils_per	PC.18.1.18.2.	-0.38	0.161	0.666	0.039	0.209	0.488	0.497619	0.915
IFN.r	DAG	-0.178	0.432	0.00505	-0.121	0.21	0.455	0.497743	0.897201
eosinophils_per	PC.18.0.20.4.	-0.456	0.943	0.664	0.229	0.21	0.438	0.497743	0.897201
IL.6	PC.18.0.18.2.	-0.54	1.295	6.54e-05	0.437	0.211	0.812	0.498986	0.999029
IL.2	PE.P.16.0.22.4.	-0.007	-0.706	0.197	0.094	0.212	0.541	0.500225	0.957926
IL.1.	LPE	0.928	21.311	1.71e-08	0.072	0.213	0.141	0.500336	0.735981
IL.13	TAG	-0.6	2.73	0.405	-3.073	0.213	0.848	0.500336	0.999029
eosinophils_per	PE.P.16.0.18.2.	-0.145	2.917	0.469	1.222	0.214	0.673	0.501563	0.986941
IL.6	LPC.18.0.	0.756	15.27	9.57e-05	3.019	0.216	0.368	0.505122	0.882192
IL.4	PE.18.1.18.1.	-0.011	-0.004	0.54	-0.04	0.218	0.294	0.507539	0.821011
TNF.a	PE.P.16.0.20.4.	-0.022	-0.386	0.459	0.177	0.218	0.434	0.507539	0.897201
IL.8	PC.18.0.20.4.	-77.964	755.091	0.00474	-103.898	0.219	0.0274	0.508739	0.306064
IL.6	CE.16.0.	0.721	108.854	3.7e-06	1.201	0.221	1.04e-05	0.512252	0.000352258
IL.6	PC	-0.414	0.145	4.71e-05	0.007	0.222	0.182	0.513436	0.7875
IL.2	PE.O.18.0.20.4.	-0.034	-1.117	0.0892	-0.484	0.224	0.584	0.515789	0.974881
IL.12p70	PE.P.16.0.20.4.	-0.039	0.208	0.149	-0.164	0.224	0.191	0.515789	0.7875
TNF.a	PC.16.0.18.0.	-0.26	-0.084	0.354	-0.041	0.227	0.0506	0.521554	0.485864
IL.4	DAG.16.0.18.1.	-0.005	0.109	0.473	-0.011	0.228	0.382	0.522707	0.887389
IL.10	DAG.12.0.18.0.	0.004	-0.167	0.477	0.021	0.229	0.281	0.522717	0.806604
IL.8	SM.20.0.	-30.003	-555.782	0.00454	96.722	0.229	0.127	0.522717	0.71466
IL.2	CER.24.0.	-0.058	0.487	0.164	-0.708	0.23	0.667	0.522727	0.986941
IL.12p70	SM.24.0.	-0.015	0.119	0.2	-0.12	0.23	0.568	0.522727	0.972596
IL.6	PC.16.0.18.3.	-0.582	7.639	6.12e-05	1.354	0.231	0.633	0.522737	0.98486
IL.10	PE.16.0.18.1.	-0.018	-0.024	0.389	-0.06	0.231	0.483	0.522737	0.910503
eosinophils_per	SM.24.1.	0.187	0.208	0.74	1.436	0.232	0.887	0.523871	0.999029
IL.4	DAG	0.003	0.016	0.455	-0.003	0.233	0.201	0.523876	0.7875
IL.10	DAG.16.0.18.2.	-0.008	0.441	0.289	-0.086	0.233	0.205	0.523876	0.7875
neutrophils_per	CE	1.206	7.43	0.0229	-1.262	0.234	0.0328	0.523881	0.34099
IL.8	SM.22.1.	-31.366	-177.464	0.00612	79.785	0.234	0.426	0.523881	0.897201
TNF.a	DAG	0.188	0.316	0.712	-0.055	0.235	0.149	0.523885	0.735981
IL.8	PE.16.0.18.2.	-48.676	-416.644	0.00469	105.027	0.235	0.212	0.523885	0.797849
IL.10	LPC	-0.01	-0.005	0.359	-0.004	0.236	0.758	0.525	0.999029
IL.6	PC.18.2.16.1.	-0.282	4.737	7.16e-05	2.801	0.237	0.887	0.525	0.999029
lymphocytes_per	PE.P.18.0.20.4.	-6.817	22.86	0.000651	-22.011	0.237	0.364	0.525	0.878621
IL.13	DAG.12.0.16.0.	-1.411	23.161	0.445	-17.487	0.239	0.15	0.525	0.735981
IL.6	PE.16.0.20.4.	-0.983	16.288	6e-05	2.373	0.239	0.552	0.525	0.969231
IL.12p70	SM.18.0.	-0.011	-0.041	0.108	-0.167	0.239	0.922	0.525	0.999029
TNF.a	CER	-0.108	0.119	0.715	-0.075	0.241	0.359	0.525	0.874594
eosinophils_per	PE.16.0.20.4.	0.164	0.759	0.611	1.612	0.241	0.944	0.525	0.999029
TNF.a	PE.16.0.20.4.	-0.137	-1.7	0.294	0.487	0.241	0.205	0.525	0.7875
IL.6	PC.16.0.16.0.	-0.27	0.425	3.6e-05	0.01	0.242	0.0372	0.525	0.382941
neutrophils_per	PC.16.0.18.2.	1.437	-0.083	0.105	-0.157	0.242	0.944	0.525	0.999029
lymphocytes_per	PC.18.2.18.2.	-1.406	-17.211	0.00129	21.342	0.242	0.733	0.525	0.999029
lymphocytes_per	PE.18.1.18.2.	-4.551	-5.364	0.00984	10.297	0.243	0.959	0.525	0.999029
IL.13	PE.P.16.0.18.1.	-0.12	-1.822	0.504	6.028	0.243	0.962	0.525	0.999029
lymphocytes_per	PE.P.18.0.18.2.	0.901	-1.526	0.0275	47.511	0.243	0.86	0.525	0.999029
TNF.a	PE.P.16.0.18.1.	-0.09	-0.471	0.466	0.209	0.244	0.299	0.526078	0.827356
IFN.r	PE.18.1.18.1.	-0.07	1.013	0.00604	-0.515	0.245	0.836	0.527152	0.999029
lymphocytes_per	PC.18.1.18.2.	-0.461	-6.03	0.000925	6.911	0.246	0.617	0.528221	0.979372
eosinophils_per	PC.14.0.18.1.	-0.117	1.777	0.78	-0.16	0.247	0.544	0.529286	0.960151
eosinophils_per	PC.16.0.18.2.	-0.278	0.02	0.497	0.029	0.249	0.702	0.532485	0.999029
IL.1.	PE.P.18.1.20.4.	-1.043	-8.404	9.14e-09	1.485	0.25	0.338	0.533537	0.8475
IL.6	DAG.12.0.16.0.	0.91	-39.468	0.000123	-2.317	0.251	0.363	0.534584	0.878226
IL.1.	PE.18.1.18.2.	-0.205	-49.861	1.22e-08	0.637	0.252	3.74e-07	0.535628	2.06684e-05
IL.1.	PC.18.2.18.2.	-0.078	-25.891	2.32e-08	-0.329	0.253	0.0144	0.536667	0.191392
IL.12p70	DAG.18.0.18.1.	-0.013	0.053	0.0682	-0.086	0.256	0.923	0.538623	0.999029
IL.4	PE.16.0.20.4.	-0.006	0.091	0.613	-0.066	0.256	0.638	0.538623	0.985147
IFN.r	CE	-0.109	-0.718	0.00964	-0.004	0.257	0.311	0.538623	0.832759
IL.4	DAG.18.0.18.1.	-0.001	0.088	0.501	-0.023	0.257	0.671	0.538623	0.986941
IL.6	PE.18.0.18.2.	-0.908	18.713	6.33e-05	1.144	0.257	0.439	0.538623	0.897201
IL.10	PE.18.1.18.1.	-0.015	0.072	0.287	-0.074	0.257	0.659	0.538623	0.986941
IFN.r	DAG.12.0.18.0.	0.038	-2.425	0.0114	0.554	0.258	0.146	0.539641	0.735981
eosinophils_per	LPC.18.1.	0.092	0.282	0.746	-1.125	0.26	0.982	0.541667	0.999128
IL.6	PC.16.0.18.0.	-0.273	4.439	6.11e-05	0.104	0.26	0.281	0.541667	0.806604
IL.6	PC.16.0.16.1.	-0.483	0.698	7.93e-05	0.101	0.263	0.657	0.546832	0.986941
IL.13	DAG.18.0.18.1.	-0.531	0.801	0.398	-3.688	0.265	0.965	0.547736	0.999029
TNF.a	PC.16.0.16.0.	-0.286	0	0.269	-0.001	0.265	0.0789	0.547736	0.586364
TNF.a	PC.18.2.18.2.	-0.161	-0.026	0.32	0.059	0.265	0.319	0.547736	0.832759
TNF.a	DAG.12.0.18.1.	0.006	0.496	0.448	0.255	0.266	0.865	0.54863	0.999029
TNF.a	DAG.18.1.18.1.	0.161	1.667	0.773	-0.26	0.267	0.148	0.54863	0.735981
IL.2	PC.18.0.18.1.	-0.101	0.005	0.0748	-0.147	0.267	0.594	0.54863	0.979372
IL.8	DAG.12.0.18.0.	-28.347	45.875	0.0105	-0.39	0.273	0.275	0.558772	0.806604
IL.1.	DAG.12.0.18.2.	1.155	60.73	8.24e-10	0.47	0.273	0.00134	0.558772	0.02814
IL.6	PC.16.0.18.1.	-0.257	0.52	7.15e-05	0.046	0.274	0.568	0.559728	0.972596
IL.6	TAG	0.068	22.015	5.64e-05	1.268	0.275	0.253	0.56068	0.80531
IL.6	PC.16.0.20.2.	-0.029	17.932	8.42e-05	4.097	0.276	0.73	0.561628	0.999029
macrophages_per	PE.16.0.18.2.	2.299	-13.728	0.00603	21.22	0.277	0.948	0.562573	0.999029
IL.4	CER.16.0.	-0.002	0.024	0.657	-0.023	0.279	0.117	0.564299	0.675
TNF.a	CER.24.0.	-0.062	0.679	0.557	-0.339	0.28	0.473	0.564299	0.910383
IL.13	LPE	0.359	-5.925	0.485	6.783	0.28	0.402	0.564299	0.890506
lymphocytes_per	PE.P.16.0.20.4.	-6.031	24.482	0.000785	-22.819	0.28	0.43	0.564299	0.897201
TNF.a	PC.18.0.20.4.	-0.19	0.098	0.384	-0.028	0.281	0.259	0.56523	0.80531
IL.6	PC.18.0.14.0.	-0.177	16.811	0.000142	1.577	0.286	0.604	0.574187	0.979372
IL.10	PE.18.1.20.4.	-0.017	0.216	0.295	-0.139	0.287	0.493	0.574342	0.917819
neutrophils_per	PE.16.0.18.2.	1.88	-4.112	0.0996	-2.356	0.288	0.761	0.574342	0.999029
IL.2	TAG	-0.105	0.575	0.0648	-0.34	0.288	0.356	0.574342	0.874594
neutrophils_per	PC.18.1.18.1.	-0.198	2.115	0.0467	-3.051	0.289	0.614	0.574342	0.979372
neutrophils_per	PC	0.977	0.01	0.0819	-0.017	0.29	0.958	0.574342	0.999029
neutrophils_per	PC.16.0.16.0.	1.094	0.022	0.0959	-0.031	0.29	0.931	0.574342	0.999029
IL.10	PE.16.0.20.4.	-0.009	0.009	0.338	-0.107	0.29	0.939	0.574342	0.999029
IFN.r	LPE	-0.143	-1.503	0.013	-0.191	0.291	0.456	0.574342	0.897201
macrophages_per	PE.P.18.0.18.2.	-2.582	-31.73	0.129	-40.472	0.291	0.749	0.574342	0.999029
IFN.r	DAG.18.0.18.1.	-0.259	3.845	0.00628	-0.886	0.293	0.394	0.577205	0.890021
IFN.r	PE.18.1.18.2.	-0.066	1.892	0.00609	-0.415	0.294	0.22	0.57809	0.799308
neutrophils_per	PE.P.16.0.18.1.	0.5	23.984	0.0314	-4.141	0.295	0.147	0.578972	0.735981
neutrophils_per	PC.18.2.18.2.	-0.1	7.905	0.043	-6.415	0.296	0.411	0.579851	0.895332
IL.8	PC.16.0.18.3.	-29.48	-447.206	0.0049	89.543	0.298	0.0842	0.581599	0.586364
neutrophils_per	PE.16.0.20.4.	1.889	2.677	0.0503	-5.714	0.298	0.721	0.581599	0.999029
IL.4	CER	0	0.007	0.666	-0.007	0.299	0.219	0.582468	0.798438
neutrophils_per	PC.18.0.18.1.	0.729	2.308	0.0609	-1.841	0.302	0.763	0.586137	0.999029
IL.4	PE.16.0.18.1.	-0.011	0.008	0.654	-0.032	0.302	0.315	0.586137	0.832759
IL.13	DAG.18.1.18.1.	-0.435	0.868	0.369	-2.957	0.305	0.993	0.589541	0.999809
neutrophils_per	SM.16.0.	1.193	0.537	0.0893	1.333	0.305	0.215	0.589541	0.798438
IL.12p70	DAG.12.0.16.0.	-0.026	0.754	0.0765	-0.36	0.306	0.236	0.589541	0.80531
macrophages_per	DAG.16.0.18.0.	0.563	15.552	0.00868	-39.477	0.306	0.938	0.589541	0.999029
IL.13	PE.16.0.18.1.	0.043	-1.595	0.575	3.045	0.307	0.897	0.589909	0.999029
IL.12p70	CER.16.0.	-0.023	0.113	0.237	-0.11	0.309	0.104	0.589909	0.642353
TNF.a	DAG.16.0.16.0.	-0.068	2.48	0.53	-1.333	0.309	0.476	0.589909	0.910383
TNF.a	DAG.18.0.18.1.	0.169	2.22	0.633	-0.295	0.309	0.161	0.589909	0.756
TNF.a	PE.18.1.18.2.	-0.263	0.002	0.266	-0.031	0.309	0.101	0.589909	0.639941
IL.10	DAG	-0.003	0.041	0.294	-0.008	0.312	0.301	0.594555	0.827356
TNF.a	PE.18.0.20.4.	-0.101	-0.073	0.441	-0.086	0.313	0.384	0.595126	0.890021
neutrophils_per	CER.24.0.	0.625	13.304	0.0354	-4.367	0.314	0.335	0.595126	0.8475
neutrophils_per	PC.16.0.20.2.	1.924	-6.888	0.106	-1.432	0.314	0.566	0.595126	0.972596
IFN.r	DAG.18.1.18.1.	-0.232	8.185	0.00398	-0.966	0.315	0.00563	0.595946	0.0923672
IL.2	LPC.18.0.	-0.091	0.41	0.111	-0.676	0.317	0.507	0.597576	0.925826
IL.13	SM.16.0.	0.168	-3.545	0.38	4.03	0.317	0.526	0.597576	0.942491
IL.2	PC.16.0.14.0.	-0.102	-0.051	0.0755	-0.02	0.32	0.321	0.602151	0.832759
macrophages_per	PC.18.1.18.2.	1.399	3.946	0.0137	-5.216	0.321	0.852	0.602674	0.999029
lymphocytes_per	DAG.16.0.16.0.	-3.053	-41.924	0.00118	38.266	0.322	0.816	0.602674	0.999029
IL.13	PE.18.1.20.4.	0.32	-9.803	0.691	7.705	0.322	0.653	0.602674	0.986941
IL.6	PC.18.1.18.1.	-0.265	3.941	7.86e-05	0.291	0.324	0.757	0.604263	0.999029
IL.8	PE.18.1.20.4.	-48.289	-241.877	0.00628	26.813	0.324	0.255	0.604263	0.80531
IL.2	PE.P.16.0.18.1.	-0.066	-0.74	0.11	-0.262	0.326	0.273	0.606338	0.806604
TNF.a	PE.O.18.0.20.4.	-0.103	0.389	0.399	-0.442	0.327	0.283	0.606338	0.806604
TNF.a	PE.16.0.18.2.	-0.183	-0.422	0.301	0.109	0.328	0.239	0.606338	0.80531
macrophages_per	PE.P.18.0.20.4.	5.927	-27.526	0.00954	22.896	0.328	0.269	0.606338	0.806604
TNF.a	TAG	-0.138	1.08	0.319	-0.115	0.328	0.23	0.606338	0.80531
IFN.r	PE.18.1.20.4.	-0.053	3.285	0.00696	-0.973	0.33	0.498	0.607031	0.918981
IL.4	CER.24.1.	0.003	0.003	0.671	-0.005	0.331	0.301	0.607031	0.827356
neutrophils_per	PE.P.16.0.22.4.	1.334	10.056	0.0648	2.569	0.331	0.137	0.607031	0.731818
lymphocytes_per	PC.16.0.20.4.	-5.797	9.231	0.000445	-6.946	0.332	0.622	0.607031	0.979372
lymphocytes_per	PC.18.1.18.1.	-0.008	-7.649	0.00135	11.213	0.332	0.664	0.607031	0.986941
IL.13	DAG.12.0.18.1.	-0.929	6.574	0.569	-5.669	0.333	0.37	0.607031	0.882955
IL.2	DAG.16.0.18.1.	-0.046	1.683	0.0648	-0.114	0.333	0.273	0.607031	0.806604
IL.4	LPC.18.1.	-0.01	-0.024	0.575	-0.021	0.333	0.207	0.607031	0.7875
IL.8	DAG.12.0.16.0.	24.385	-775.375	0.0123	-59.518	0.335	0.567	0.609619	0.972596
IL.10	DAG.12.0.18.2.	-0.002	0.147	0.394	-0.051	0.336	0.56	0.610381	0.972596
IL.13	CE	-0.274	0.468	0.525	0.834	0.338	0.978	0.612651	0.999029
TNF.a	DAG.16.0.18.2.	0.053	2.427	0.629	-0.399	0.339	0.429	0.612651	0.897201
IL.6	PC.18.1.16.1.	-0.015	4.194	8.35e-05	0.775	0.339	0.867	0.612651	0.999029
IL.13	DAG.12.0.18.0.	-1.036	6.423	0.587	-7.446	0.341	0.303	0.615206	0.827519
eosinophils_per	PC.18.1.16.1.	-0.153	0.84	0.694	-0.151	0.343	0.616	0.617753	0.979372
lymphocytes_per	PC.18.0.18.2.	-0.123	-5.671	0.00159	5.818	0.344	0.671	0.618493	0.986941
eosinophils_per	PE	0.078	0.084	0.654	0.017	0.345	0.762	0.619231	0.999029
lymphocytes_per	DAG.12.0.18.2.	-6.732	20.763	0.000489	-23.925	0.347	0.584	0.621102	0.974881
lymphocytes_per	PE.16.0.18.2.	-4.662	16.585	0.000543	-19.879	0.348	0.918	0.621102	0.999029
IL.8	DAG.18.1.18.1.	28.033	-1676.75	0.0382	-11.462	0.349	0.0159	0.621102	0.201145
TNF.a	LPC.18.0.	-0.077	0.638	0.459	-0.138	0.349	0.591	0.621102	0.977244
neutrophils_per	PC.17.0.16.1.	1.25	20.005	0.0303	-10.103	0.349	0.26	0.621102	0.80531
IL.13	PE.18.0.18.1.	-0.077	-0.422	0.492	2.681	0.35	0.94	0.621827	0.999029
neutrophils_per	PC.18.1.20.4.	0.139	33.678	0.0302	-18.532	0.353	0.103	0.625758	0.639941
eosinophils_per	DAG	-0.501	0.278	0.507	0.011	0.354	0.195	0.625758	0.7875
IL.4	DAG.18.1.18.1.	-0.001	0.207	0.466	-0.022	0.354	0.0521	0.625758	0.492838
IL.1.	DAG.18.1.18.1.	1.008	-89.437	4.97e-08	0.335	0.356	0.000499	0.627907	0.0113902
IL.1.	PC.18.0.20.4.	-1.635	5.333	1.14e-08	-0.372	0.357	0.449	0.627907	0.897201
macrophages_per	DAG.12.0.18.2.	6.819	-22.782	0.00744	26.391	0.36	0.434	0.627907	0.897201
IL.1.	PC.16.0.18.3.	-1.004	-42.506	7.35e-10	0.824	0.36	1.77e-06	0.627907	7.30962e-05
IL.2	PC.18.0.20.4.	-0.073	-0.537	0.0916	-0.218	0.36	0.533	0.627907	0.948559
IL.6	PC.18.1.18.2.	-0.237	0.803	8.78e-05	0.339	0.36	0.905	0.627907	0.999029
IL.13	SM.24.1.	-0.151	-0.252	0.495	3.337	0.36	0.953	0.627907	0.999029
IL.1.	TAG	-0.363	14.086	1.87e-08	0.501	0.36	0.555	0.627907	0.972596
IL.4	PE.P.16.0.18.1.	-0.007	0.052	0.661	-0.06	0.361	0.662	0.628264	0.986941
macrophages_per	PC.18.2.18.2.	1.669	8.515	0.0167	-14.958	0.362	0.927	0.628264	0.999029
IL.2	PE.16.0.18.2.	-0.151	0.073	0.0684	-0.426	0.362	0.324	0.628264	0.833824
IL.13	DAG.16.0.18.2.	-0.368	-4.211	0.438	-3.04	0.363	0.953	0.62896	0.999029
lymphocytes_per	CER.24.0.	-7.074	64.905	0.00063	-67.342	0.365	0.252	0.628969	0.80531
IL.4	PE.P.16.0.20.4.	-0.01	0.052	0.738	-0.045	0.365	0.205	0.628969	0.7875
IL.12p70	CER	-0.016	0.037	0.201	-0.035	0.366	0.276	0.628969	0.806604
IL.8	PC.16.0.18.2.	-33.446	-37.984	0.00573	4.963	0.366	0.0578	0.628969	0.515212
IL.8	PC.18.0.18.2.	-35.757	-29.428	0.00747	15.61	0.366	0.458	0.628969	0.897201
IL.4	SM	-0.008	0.009	0.733	-0.009	0.368	0.453	0.63	0.897201
IL.2	SM.16.0.	0.041	-0.509	0.241	0.441	0.368	0.173	0.63	0.782974
TNF.a	CER.24.1.	-0.154	1.019	0.61	-0.772	0.369	0.206	0.63	0.7875
IL.12p70	CER.24.1.	-0.015	0.143	0.183	-0.139	0.369	0.375	0.63	0.884333
TNF.a	PE.P.18.1.20.4.	-0.16	-0.089	0.342	-0.371	0.37	0.199	0.630682	0.7875
macrophages_per	DAG.16.0.16.0.	1.088	63.463	0.0147	-44.815	0.371	0.679	0.631361	0.990208
IL.12p70	CER.24.0.	-0.016	0.15	0.153	-0.145	0.377	0.59	0.639499	0.977129
lymphocytes_per	PE.18.1.18.1.	-3.409	-3.661	0.00406	13.469	0.377	0.992	0.639499	0.999809
eosinophils_per	PC.18.0.18.1.	-0.149	-0.228	0.603	0.195	0.38	0.742	0.642959	0.999029
eosinophils_per	PC.18.1.20.4.	0.04	1.748	0.701	0.802	0.382	0.919	0.642959	0.999029
eosinophils_per	LPC.16.0.	0.148	-0.107	0.738	-0.083	0.383	0.944	0.642959	0.999029
IL.13	PC.16.0.14.0.	0.287	0.197	0.504	-0.126	0.383	0.831	0.642959	0.999029
IL.12p70	PE.P.16.0.22.4.	-0.017	0.225	0.21	-0.165	0.383	0.462	0.642959	0.901673
neutrophils_per	DAG.18.1.18.1.	0.438	-0.681	0.139	-3.405	0.384	0.966	0.642959	0.999029
IL.12p70	DAG.18.1.18.1.	-0.009	0.539	0.0713	-0.069	0.384	0.231	0.642959	0.80531
IL.8	PC.18.2.16.1.	-34.896	-723.259	0.00532	72.327	0.384	0.03	0.642959	0.328125
eosinophils_per	LPC	0.115	-0.055	0.724	-0.069	0.385	0.964	0.642959	0.999029
macrophages_per	PE.P.16.0.20.4.	4.811	-28.196	0.0109	22.242	0.386	0.351	0.642959	0.867176
IL.4	PE.P.18.0.20.4.	-0.007	0.034	0.739	-0.027	0.386	0.37	0.642959	0.882955
IL.13	PE.18.1.18.1.	0.372	-5.912	0.691	4.131	0.387	0.64	0.642959	0.985808
neutrophils_per	SM	1.317	1.211	0.0465	0.057	0.387	0.162	0.642959	0.756
TNF.a	DAG.16.0.18.1.	0.085	1.96	0.646	-0.092	0.393	0.302	0.651896	0.827519
eosinophils_per	DAG.12.0.18.0.	-0.157	0.278	0.67	-0.144	0.397	0.282	0.657492	0.806604
IL.13	PE.16.0.20.4.	-0.133	-5.055	0.637	6.024	0.398	0.936	0.65811	0.999029
neutrophils_per	DAG.18.0.18.1.	0.455	-17.641	0.0789	-2.986	0.401	0.578	0.662028	0.972596
neutrophils_per	LPC.18.0.	0.666	5.12	0.0306	1.604	0.405	0.882	0.666094	0.999029
IL.1.	DAG.16.0.18.2.	0.703	-82.106	3.12e-08	-0.818	0.406	0.0144	0.666094	0.191392
IL.2	PC.16.0.18.0.	-0.142	-0.201	0.0785	-0.068	0.406	0.0493	0.666094	0.483194
IL.4	PE.P.16.0.22.4.	-0.006	0.075	0.767	-0.07	0.406	0.519	0.666094	0.941192
macrophages_per	PC.18.0.20.4.	5.423	-23.351	0.00815	20.465	0.408	0.741	0.667442	0.999029
lymphocytes_per	DAG.18.1.18.1.	-4.859	15.205	0.00739	8.48	0.409	0.889	0.667442	0.999029
macrophages_per	PC.18.0.18.2.	0.202	4.161	0.0196	-4.824	0.409	0.824	0.667442	0.999029
lymphocytes_per	PC.16.0.18.0.	-0.698	-3.706	0.00122	4.264	0.41	0.792	0.667442	0.999029
IL.2	SM	-0.018	-0.057	0.178	0.007	0.41	0.633	0.667442	0.98486
neutrophils_per	PE.P.18.1.20.4.	-0.347	15.174	0.0437	-12.512	0.411	0.275	0.668034	0.806604
eosinophils_per	PE.16.0.18.2.	0.468	1.341	0.554	0.977	0.412	0.573	0.668624	0.972596
IL.8	LPC.18.1.	38.415	-415.482	0.0183	19.941	0.413	0.3	0.668769	0.827356
IFN.r	DAG.16.0.18.1.	-0.204	5.591	0.00617	-0.275	0.414	0.0573	0.668769	0.515212
TNF.a	PC.18.0.18.2.	-0.195	-0.089	0.378	0.009	0.414	0.183	0.668769	0.7875
neutrophils_per	PC.18.0.14.0.	-0.348	7.169	0.0281	-9.263	0.415	0.564	0.669355	0.972596
IL.13	DAG.16.0.16.0.	-0.733	16.147	0.464	-7.812	0.417	0.62	0.669495	0.979372
IL.1.	LPC.18.1.	1.443	-12.822	5.99e-08	-0.226	0.417	0.497	0.669495	0.918981
neutrophils_per	SM.24.1.	1.117	15.369	0.0319	-1.686	0.417	0.0829	0.669495	0.586364
lymphocytes_per	PE.18.0.20.4.	-4.76	22.002	0.000684	-21.56	0.418	0.733	0.670076	0.999029
IL.13	SM.22.0.	-1.255	8.453	0.617	-7.328	0.419	0.332	0.670655	0.844068
IL.10	DAG.12.0.18.1.	-0.01	-0.119	0.452	-0.025	0.421	0.36	0.670789	0.875
TNF.a	LPE	-0.109	0.034	0.485	0.006	0.421	0.144	0.670789	0.735981
IL.2	PC.16.0.16.0.	-0.167	-0.008	0.0709	-0.003	0.421	0.155	0.670789	0.743151
macrophages_per	SM.24.1.	-4.203	36.035	0.00879	-53.684	0.422	0.246	0.671364	0.80531
IL.2	PC.18.0.14.0.	-0.069	-1.07	0.125	-0.222	0.427	0.249	0.677828	0.80531
IL.12p70	PE.16.0.18.1.	-0.042	0.158	0.103	-0.114	0.428	0.436	0.677828	0.897201
macrophages_per	PE.18.0.20.4.	4.149	-35.244	0.00953	27.88	0.428	0.484	0.677828	0.910753
IL.13	PC.17.0.16.1.	0.436	-5.43	0.539	6.858	0.431	0.503	0.681551	0.92378
TNF.a	PE.18.0.18.1.	-0.15	-0.061	0.466	-0.198	0.434	0.194	0.68383	0.7875
IL.8	TAG	-17.074	-253.08	0.00795	28.294	0.434	0.532	0.68383	0.948387
IL.2	SM.22.0.	-0.083	-0.039	0.125	-0.315	0.435	0.6	0.68383	0.979372
IL.4	CER.24.0.	0	0.025	0.66	-0.017	0.437	0.358	0.68383	0.874594
IL.6	DAG.16.0.18.0.	-0.072	21.377	0.000106	0.099	0.437	0.559	0.68383	0.972596
neutrophils_per	PC.18.1.18.2.	-0.586	1.957	0.0362	-1.763	0.437	0.4	0.68383	0.890506
IL.12p70	PE.P.16.0.18.1.	-0.027	0.322	0.122	-0.229	0.437	0.449	0.68383	0.897201
IL.12p70	DAG.16.0.18.1.	-0.029	0.244	0.083	-0.032	0.443	0.622	0.692187	0.979372
IL.12p70	PE.16.0.20.4.	-0.017	0.497	0.0898	-0.177	0.445	0.454	0.692751	0.897201
IL.1.	DAG.18.0.18.1.	0.465	-135.78	1.75e-09	0.316	0.446	3.16e-05	0.692751	0.000921667
IL.6	PC.16.0.18.2.	-0.463	-0.262	0.000148	0.104	0.446	0.758	0.692751	0.999029
neutrophils_per	SM.24.0.	1.449	7.226	0.0419	-0.556	0.446	0.312	0.692751	0.832759
IL.1.	PC.18.1.18.2.	-0.708	-6.764	6.88e-09	0.04	0.447	0.00501	0.693279	0.0862377
lymphocytes_per	PE.P.16.0.22.4.	-2.447	21.646	0.00174	-18.954	0.448	0.763	0.693805	0.999029
lymphocytes_per	LPC.18.1.	-3.268	-22.017	0.00264	14.84	0.45	0.825	0.694853	0.999029
eosinophils_per	PC.18.2.18.2.	-0.191	0.887	0.654	-0.087	0.45	0.67	0.694853	0.986941
IFN.r	PC.18.2.18.2.	-0.009	-0.077	0.00934	-0.147	0.456	0.852	0.702053	0.999029
TNF.a	PE.16.0.18.1.	-0.21	-0.299	0.383	-0.201	0.456	0.0732	0.702053	0.586364
IL.13	PE.18.0.20.4.	-0.11	0.617	0.517	2.29	0.457	0.904	0.702562	0.999029
IL.2	PC	-0.165	-0.004	0.074	-0.002	0.459	0.138	0.704605	0.731818
IL.8	CE.16.0.	16.904	2496.33	0.00326	3.791	0.465	0.000468	0.710652	0.01092
IL.2	PC.18.0.16.1.	-0.111	-0.168	0.0847	-0.311	0.465	0.454	0.710652	0.897201
eosinophils_per	LPE	0.309	0.505	0.644	-0.735	0.466	0.691	0.710652	0.999029
TNF.a	PE.18.0.18.2.	-0.223	-0.592	0.347	-0.093	0.466	0.174	0.710652	0.78412
macrophages_per	PE.16.0.18.1.	2.281	-11.494	0.00866	11.328	0.467	0.914	0.710652	0.999029
IL.2	SM.22.1.	-0.13	0.154	0.0843	-1.048	0.467	0.206	0.710652	0.7875
eosinophils_per	PE.18.0.18.2.	0.182	0.976	0.581	0.602	0.469	0.909	0.712663	0.999029
IL.2	DAG.12.0.16.0.	-0.033	4.434	0.0648	-1.282	0.474	0.00376	0.718182	0.068069
TNF.a	DAG.16.0.18.0.	0.169	1.788	0.443	-0.588	0.474	0.178	0.718182	0.7875
TNF.a	DAG.12.0.18.2.	-0.067	1.781	0.404	-0.054	0.476	0.218	0.720173	0.798438
macrophages_per	PE.18.1.18.2.	3.26	7.354	0.0504	-7.355	0.481	0.942	0.725536	0.999029
IL.10	LPC.18.1.	-0.015	0.02	0.383	-0.044	0.482	0.642	0.725536	0.985808
neutrophils_per	PC.18.0.18.2.	0.419	1.703	0.0484	-1.202	0.482	0.63	0.725536	0.984375
IL.2	DAG.16.0.18.0.	0.095	-0.445	0.0966	0.069	0.483	0.29	0.725536	0.816354
IL.1.	PE.P.16.0.18.2.	-0.795	-36.409	2.52e-08	6.837	0.483	0.257	0.725536	0.80531
macrophages_per	LPC.18.0.	5.388	1.697	0.0129	-5.767	0.485	0.775	0.7275	0.999029
IL.13	PE	-0.214	0.085	0.563	0.101	0.487	0.949	0.727841	0.999029
IL.1.	PE.18.1.18.1.	-0.297	-90.57	1.28e-09	0.394	0.487	5.83e-07	0.727841	2.7825e-05
macrophages_per	PC.18.1.18.1.	0.291	5.224	0.0168	-8.061	0.488	0.844	0.727841	0.999029
eosinophils_per	PE.P.18.0.18.2.	-0.113	2.756	0.532	0.662	0.488	0.826	0.727841	0.999029
IL.2	DAG.12.0.18.2.	-0.083	1.319	0.0879	-0.384	0.491	0.179	0.728059	0.7875
IL.6	PC.18.2.18.2.	-0.133	3.923	0.000112	0.792	0.491	0.878	0.728059	0.999029
neutrophils_per	SM.18.0.	2.032	33.041	0.0255	3.512	0.491	0.0968	0.728059	0.624847
IL.2	DAG.12.0.18.1.	-0.068	0.116	0.109	-0.292	0.492	0.673	0.728059	0.986941
IL.12p70	SM.24.1.	-0.007	0.06	0.135	-0.021	0.492	0.611	0.728059	0.979372
IL.4	CE.16.0.	-0.001	-0.045	0.605	-0.003	0.493	0.643	0.728059	0.985808
eosinophils_per	LPC.18.0.	-0.222	-1.451	0.645	0.236	0.493	0.179	0.728059	0.7875
eosinophils_per	SM.24.0.	0.236	-1.108	0.721	1.194	0.495	0.831	0.729986	0.999029
IL.12p70	SM.16.0.	-0.02	0.062	0.218	-0.057	0.496	0.53	0.730435	0.946429
neutrophils_per	DAG.16.0.18.1.	0.98	-2.695	0.0877	-0.853	0.501	0.926	0.735734	0.999029
IL.2	PC.16.0.18.2.	-0.136	-0.014	0.0837	-0.015	0.501	0.361	0.735734	0.875404
eosinophils_per	PC.16.0.20.4.	0.079	0.412	0.629	0.065	0.51	0.822	0.746862	0.999029
neutrophils_per	TAG	1.093	0.186	0.0708	-1.213	0.51	0.97	0.746862	0.999029
IFN.r	DAG.16.0.18.2.	-0.149	6.884	0.00732	-0.78	0.511	0.0931	0.747284	0.612938
IL.1.	PC.16.0.18.2.	-0.918	-3.258	4.62e-09	0.054	0.515	9.23e-06	0.752086	0.00032305
IL.8	DAG.16.0.16.0.	40.87	2081.79	0.00496	10.506	0.523	0.00733	0.762708	0.10995
IL.6	LPC.16.0.	0.527	1.351	0.000101	0.105	0.524	0.626	0.763107	0.981045
IL.13	PE.P.18.0.18.1.	-0.479	5.134	0.61	1.644	0.525	0.944	0.763504	0.999029
TNF.a	LPC	-0.112	0.035	0.397	-0.002	0.529	0.343	0.767196	0.853436
IFN.r	LPC.16.0.	-0.157	-0.106	0.00974	-0.026	0.529	0.77	0.767196	0.999029
IL.2	LPE	-0.102	-0.426	0.112	-0.179	0.531	0.114	0.769034	0.675
IL.8	DAG.12.0.18.2.	23.135	163.555	0.013	-75.551	0.535	0.806	0.77376	0.999029
IL.1.	PC.14.0.18.1.	-0.727	-15.433	8.52e-09	0.361	0.539	0.13	0.777404	0.71466
IL.1.	PC.18.0.14.0.	-0.62	1.396	2.44e-08	-0.256	0.539	0.753	0.777404	0.999029
lymphocytes_per	SM.20.0.	-2.95	2.966	0.000725	-7.819	0.54	0.994	0.777778	0.999809
neutrophils_per	DAG.16.0.18.2.	0.612	0.786	0.0646	-3.227	0.542	0.978	0.779589	0.999029
IL.10	DAG.18.1.18.1.	-0.003	0.616	0.328	-0.047	0.543	0.00866	0.779959	0.126292
macrophages_per	PE.P.18.1.20.4.	5.058	-48.28	0.00854	36.403	0.548	0.502	0.785007	0.92378
IL.1.	PC.16.0.20.2.	-0.35	-24.727	4.61e-08	2.429	0.549	0.395	0.785007	0.890021
neutrophils_per	DAG.12.0.18.1.	0.541	7.522	0.0339	0.014	0.55	0.728	0.785007	0.999029
IL.10	DAG.16.0.18.1.	-0.013	0.352	0.359	-0.019	0.551	0.137	0.785007	0.731818
IL.12p70	LPC.16.0.	-0.041	-0.007	0.0944	-0.007	0.551	0.429	0.785007	0.897201
eosinophils_per	PC.18.0.14.0.	-0.285	4.052	0.742	-1.379	0.551	0.324	0.785007	0.833824
macrophages_per	DAG.18.1.18.1.	4.743	-15.881	0.0449	-4.634	0.552	0.834	0.785366	0.999029
eosinophils_per	PC.16.0.18.1.	0.024	0.024	0.607	0.007	0.553	0.941	0.785724	0.999029
lymphocytes_per	PE.P.18.0.18.1.	-0.71	7.046	0.00192	28.26	0.554	0.792	0.786081	0.999029
IL.6	PE.16.0.18.2.	-0.595	-7.984	0.000163	1.944	0.555	0.667	0.786437	0.986941
IL.13	PE.P.16.0.22.4.	-0.588	6.132	0.482	-2.706	0.556	0.814	0.786792	0.999029
neutrophils_per	PE.16.0.18.1.	0.514	5.087	0.0415	-3.388	0.558	0.758	0.78856	0.999029
neutrophils_per	DAG	1.106	-0.258	0.0798	-0.225	0.56	0.957	0.790323	0.999029
TNF.a	PE.P.18.0.18.1.	-0.124	-1.101	0.391	-0.236	0.562	0.233	0.791345	0.80531
lymphocytes_per	PE.16.0.18.1.	-2.93	5.064	0.000647	-7.076	0.563	0.972	0.791345	0.999029
macrophages_per	TAG	3.141	-18.399	0.0101	8.247	0.563	0.896	0.791345	0.999029
IL.1.	SM.22.1.	-0.707	-13.355	1.66e-08	0.314	0.564	0.454	0.791345	0.897201
lymphocytes_per	SM.24.0.	-1.646	2.135	0.000969	-5.849	0.565	0.946	0.791345	0.999029
IL.8	DAG	-11.275	-123.892	0.0254	-6.125	0.566	0.243	0.791345	0.80531
IL.2	PC.16.0.16.1.	-0.157	-0.007	0.0873	-0.017	0.566	0.233	0.791345	0.80531
lymphocytes_per	SM.16.0.	-1.851	-5.325	0.00237	4.568	0.569	0.821	0.793767	0.999029
lymphocytes_per	DAG.16.0.18.0.	-5.434	-29.488	0.000661	20.96	0.57	0.832	0.793767	0.999029
lymphocytes_per	SM.24.1.	2.877	-51.376	0.000573	53.797	0.57	0.24	0.793767	0.80531
macrophages_per	LPC.18.1.	3.649	20.045	0.0244	-10.468	0.573	0.819	0.794782	0.999029
macrophages_per	PC.16.0.16.1.	-0.977	-0.445	0.00963	0.302	0.573	0.79	0.794782	0.999029
IL.2	SM.24.1.	0.031	-1.042	0.113	0.505	0.573	0.257	0.794782	0.80531
neutrophils_per	PC.16.0.20.3.	1.427	7.296	0.0458	-2.189	0.576	0.634	0.797889	0.98486
neutrophils_per	PE	0.269	0.718	0.0381	-0.406	0.577	0.285	0.798221	0.806604
lymphocytes_per	TAG	-3.877	17.961	0.000825	-7.355	0.581	0.892	0.801969	0.999029
lymphocytes_per	PC.16.0.16.1.	0.288	0.428	0.000724	-0.262	0.582	0.753	0.801969	0.999029
lymphocytes_per	PE.P.18.1.20.4.	-4.511	30.936	0.00064	-24.254	0.582	0.726	0.801969	0.999029
IL.1.	PE.P.18.0.18.2.	-1.397	-19.184	2.34e-07	4.317	0.584	0.519	0.802941	0.941192
IL.10	DAG.18.0.18.1.	-0.009	0.414	0.378	-0.042	0.585	0.322	0.802941	0.832759
IL.13	SM.20.0.	-0.712	0.883	0.511	-2.453	0.585	0.879	0.802941	0.999029
macrophages_per	CER.24.0.	6.446	-76.832	0.00948	69.928	0.591	0.197	0.808636	0.7875
neutrophils_per	PC.18.1.16.1.	0.121	2.83	0.0362	-2.611	0.591	0.692	0.808636	0.999029
neutrophils_per	PC.16.0.16.1.	1.245	-0.018	0.0575	-0.053	0.593	0.964	0.808636	0.999029
IL.1.	PC.18.0.16.1.	-1.548	-18.937	1.04e-08	0.853	0.593	0.0878	0.808636	0.591635
IL.1.	PE.16.0.18.2.	-0.909	-73.984	5.53e-09	1.813	0.593	5.93e-05	0.808636	0.00155663
IL.1.	CE.16.0.	0.727	87.958	1.86e-09	-0.887	0.594	0.00358	0.808949	0.0670526
neutrophils_per	PC.18.0.16.1.	0.828	5.146	0.047	-3.007	0.595	0.817	0.809262	0.999029
IL.13	CER.24.1.	-1.19	13.068	0.64	-11.611	0.596	0.0549	0.809573	0.505658
IL.13	SM	-0.751	0.654	0.494	-0.349	0.597	0.824	0.809884	0.999029
lymphocytes_per	PC.18.0.20.4.	-5.752	15.575	0.000653	-13.254	0.6	0.851	0.811856	0.999029
TNF.a	PE.18.1.18.1.	-0.201	-0.889	0.369	-0.317	0.6	0.067	0.811856	0.56616
IL.8	DAG.16.0.18.0.	-0.922	371.808	0.0108	5.133	0.603	0.788	0.813817	0.999029
IL.2	PE.16.0.18.1.	-0.149	-0.475	0.0845	-0.249	0.603	0.068	0.813817	0.566667
IL.1.	DAG.16.0.18.1.	0.635	-112.274	2.62e-10	0.065	0.606	3.16e-07	0.816816	2.065e-05
IL.6	LPC	0.574	0.652	0.000115	0.082	0.607	0.802	0.817115	0.999029
neutrophils_per	PE.18.0.20.4.	0.528	12.668	0.0301	-7.235	0.609	0.155	0.818758	0.743151
IL.1.	PE.16.0.18.1.	-0.708	-4.822	1.72e-08	0.099	0.611	0.539	0.819936	0.955997
IL.8	PC.18.2.18.2.	-11.465	-493.99	0.0141	13.755	0.612	0.0753	0.819936	0.586364
lymphocytes_per	CER	-6.286	5.812	0.00124	-6.242	0.613	0.645	0.819936	0.985808
macrophages_per	PE	2.46	-1.448	0.00933	0.88	0.613	0.72	0.819936	0.999029
macrophages_per	SM.20.0.	1.801	-4.327	0.0105	6.516	0.614	0.985	0.820229	0.999275
IL.2	PC.18.1.18.1.	-0.12	-0.044	0.0906	-0.171	0.615	0.282	0.820521	0.806604
macrophages_per	PE.18.1.20.4.	3.024	-25.164	0.00991	22.555	0.617	0.882	0.822145	0.999029
lymphocytes_per	LPC.18.0.	-5.843	-4.841	0.000883	3.92	0.62	0.793	0.823009	0.999029
neutrophils_per	PC.18.0.18.3.	0.861	29.57	0.0385	-12.715	0.62	0.264	0.823009	0.806604
IL.13	PE.O.18.0.20.4.	-0.187	9.064	0.549	2.288	0.62	0.767	0.823009	0.999029
neutrophils_per	SM.22.0.	1.214	7.697	0.0326	0.075	0.621	0.413	0.823295	0.895971
macrophages_per	PC.18.1.16.1.	0.709	-3.69	0.00977	2.085	0.623	0.881	0.824718	0.999029
TNF.a	PC.16.0.20.2.	-0.12	-3.496	0.368	-0.111	0.624	0.0279	0.824718	0.308368
lymphocytes_per	CER.24.1.	-7.916	36.641	0.000858	-37.441	0.625	0.445	0.824718	0.897201
neutrophils_per	DAG.12.0.16.0.	0.634	-30.745	0.0391	4.112	0.626	0.27	0.824718	0.806604
IL.2	SM.24.0.	-0.071	-0.012	0.159	-0.145	0.626	0.875	0.824718	0.999029
IFN.r	CE.16.0.	-0.129	-6.203	0.00879	-0.118	0.628	0.187	0.825282	0.7875
lymphocytes_per	CER.16.0.	-5.64	10.187	0.00191	-11.038	0.628	0.728	0.825282	0.999029
TNF.a	CE	-0.039	0.358	0.466	-0.108	0.629	0.402	0.825562	0.890506
IL.12p70	LPC	-0.043	-0.005	0.0986	-0.005	0.631	0.377	0.827154	0.884333
eosinophils_per	PE.16.0.18.1.	0.128	1.838	0.648	-0.847	0.634	0.574	0.83005	0.972596
lymphocytes_per	PC.18.0.18.1.	0.056	-4.417	0.00158	5.378	0.635	0.797	0.830324	0.999029
IL.8	DAG.18.0.18.1.	7.314	-2269.86	0.0136	3.321	0.638	0.0144	0.832444	0.191392
IL.13	PC.18.0.14.0.	-0.214	2.078	0.624	-1.97	0.639	0.978	0.832444	0.999029
IL.1.	PE.18.0.18.2.	-1.467	-29.14	2.29e-08	1.313	0.639	0.097	0.832444	0.624847
IFN.r	LPC	-0.173	-0.068	0.0106	-0.015	0.641	0.76	0.834015	0.999029
macrophages_per	CE	1.478	-4.3	0.0114	-1.818	0.642	0.87	0.834282	0.999029
IL.1.	PC.18.0.18.3.	-0.607	-25.946	1.14e-08	3.209	0.643	0.202	0.834549	0.7875
lymphocytes_per	PE	-2.828	0.663	0.000683	-0.495	0.65	0.904	0.842593	0.999029
IL.2	LPC.18.1.	-0.109	0.14	0.135	-0.047	0.653	0.394	0.842831	0.890021
neutrophils_per	LPE	0.736	9.142	0.0349	-1.698	0.654	0.604	0.842831	0.979372
lymphocytes_per	PC.18.1.16.1.	-0.698	0.118	0.000676	0.63	0.654	0.806	0.842831	0.999029
IL.2	PE.16.0.20.4.	-0.054	-1.463	0.0955	-0.084	0.654	0.435	0.842831	0.897201
macrophages_per	PC.16.0.18.0.	0.982	1.68	0.0147	-2.367	0.655	0.941	0.842831	0.999029
macrophages_per	PC.18.1.20.4.	4.913	-65.97	0.00951	41.918	0.655	0.574	0.842831	0.972596
IFN.r	DAG.12.0.18.2.	-0.254	-2.441	0.00907	-0.267	0.658	0.184	0.844621	0.7875
eosinophils_per	PC.16.0.18.0.	-0.165	0.281	0.661	-0.074	0.658	0.72	0.844621	0.999029
IL.12p70	CE	-0.011	0.04	0.111	-0.022	0.659	0.575	0.844872	0.972596
IL.1.	PC.16.0.18.0.	-0.535	-0.812	2.01e-08	-0.028	0.661	0.732	0.84562	0.999029
IL.13	PC.18.0.16.1.	-0.154	0.14	0.53	-0.94	0.662	0.993	0.84562	0.999809
macrophages_per	PE.P.18.0.18.1.	0.969	-37.583	0.02	-11.817	0.662	0.778	0.84562	0.999029
eosinophils_per	DAG.12.0.18.2.	0.16	1.487	0.69	-0.615	0.665	0.889	0.847881	0.999029
IL.2	PC.14.0.18.1.	-0.072	-0.536	0.101	-0.138	0.666	0.272	0.847881	0.806604
IL.13	PC.16.0.20.3.	-0.222	0.757	0.522	-1.052	0.667	0.996	0.847881	0.999809
eosinophils_per	PC.18.1.18.1.	-0.106	0.429	0.66	-0.133	0.667	0.784	0.847881	0.999029
IL.1.	LPC.18.0.	1.074	11.601	1.84e-08	0.538	0.671	0.545	0.851935	0.960151
IL.2	SM.18.0.	-0.013	-2.66	0.0966	0.394	0.673	0.195	0.853361	0.7875
lymphocytes_per	LPE	-5.79	9.232	0.000731	-15.095	0.676	0.801	0.853361	0.999029
neutrophils_per	DAG.12.0.18.0.	1.805	-0.47	0.0347	5.516	0.677	0.305	0.853361	0.827519
IL.13	PC.18.2.18.2.	-0.232	-4.065	0.58	1.807	0.677	0.77	0.853361	0.999029
lymphocytes_per	SM	-0.129	-2.075	0.00101	1.652	0.677	0.811	0.853361	0.999029
IL.1.	SM.20.0.	-0.805	-24.912	1.54e-08	1.133	0.677	0.102	0.853361	0.639941
IL.13	PC.16.0.18.0.	0.271	-0.657	0.555	0.568	0.678	0.798	0.853597	0.999029
IL.13	CER.24.0.	-0.57	11.466	0.599	-9.029	0.681	0.284	0.855232	0.806604
IL.10	DAG.16.0.18.0.	0.017	-0.41	0.424	0.174	0.682	0.0533	0.855232	0.496195
lymphocytes_per	SM.22.1.	-3.625	38.005	0.000701	-23.342	0.682	0.87	0.855232	0.999029
macrophages_per	PE.18.1.18.1.	3.774	2.645	0.0272	-4.789	0.683	0.98	0.855232	0.999029
IL.2	PC.16.0.20.3.	-0.126	-1.514	0.0809	-0.262	0.684	0.0271	0.855232	0.305968
TNF.a	DAG.12.0.16.0.	0.048	4.556	0.447	-1.143	0.685	0.0777	0.855232	0.586364
IL.8	PE.18.1.18.1.	-36.428	-406.323	0.0121	-45.24	0.685	0.242	0.855232	0.80531
neutrophils_per	PC.14.0.18.1.	0.085	2.369	0.0331	-3.189	0.686	0.784	0.855463	0.999029
TNF.a	LPC.16.0.	-0.104	0.058	0.414	-0.011	0.689	0.367	0.858185	0.882192
IL.1.	PC.16.0.20.4.	-0.847	-15.819	1.35e-08	0.055	0.694	0.0254	0.86157	0.296333
IL.13	PC.18.0.18.3.	-0.48	2.781	0.544	-4.382	0.695	0.945	0.86157	0.999029
neutrophils_per	PE.P.18.0.18.1.	-0.063	24.27	0.0513	-12.463	0.695	0.413	0.86157	0.895971
eosinophils_per	PE.P.18.0.18.1.	-0.215	7.761	0.676	-4.132	0.695	0.244	0.86157	0.80531
macrophages_per	PC.17.0.16.1.	-1.863	-12.243	0.0101	4.22	0.697	0.642	0.863031	0.985808
IL.6	DAG.16.0.16.0.	0.96	-11.362	0.000174	-0.505	0.698	0.877	0.863251	0.999029
IL.13	PC.16.0.20.4.	-0.016	0.554	0.612	0.476	0.699	0.922	0.863471	0.999029
IL.13	PC.16.0.20.2.	-0.105	-2.672	0.518	-0.704	0.7	0.951	0.86369	0.999029
neutrophils_per	PE.P.18.0.18.2.	1.775	32.062	0.12	-7.828	0.701	0.253	0.863908	0.80531
macrophages_per	PC.16.0.20.2.	2.398	5.948	0.0148	9.63	0.706	0.998	0.868246	0.999905
IL.1.	PC.16.0.16.0.	-0.687	-0.099	7.35e-08	0.001	0.707	0.648	0.868246	0.986941
IL.6	PE.18.1.18.2.	-0.096	-24.874	0.000677	0.518	0.707	0.0221	0.868246	0.269826
IL.13	PE.P.16.0.18.2.	-1.318	14.945	0.514	-11.288	0.708	0.432	0.868458	0.897201
IL.1.	PC.16.0.14.0.	-0.727	-0.538	2.68e-08	0.024	0.711	0.656	0.870105	0.986941
TNF.a	PE.P.18.0.18.2.	-0.079	2.118	0.439	-0.201	0.711	0.648	0.870105	0.986941
TNF.a	CE.16.0.	-0.053	2.892	0.414	-0.351	0.714	0.117	0.870732	0.675
neutrophils_per	PC.18.2.16.1.	-0.392	11.258	0.0334	-8.68	0.714	0.406	0.870732	0.893711
macrophages_per	PE.P.16.0.22.4.	1.026	-30.436	0.0157	13.486	0.714	0.524	0.870732	0.942308
IL.2	SM.20.0.	-0.117	0.11	0.0997	-0.292	0.715	0.491	0.87094	0.915719
IL.8	LPC	37.904	-16.857	0.0138	2.373	0.717	0.622	0.871354	0.979372
IL.12p70	LPC.18.1.	-0.048	-0.039	0.0984	-0.057	0.717	0.257	0.871354	0.80531
IL.4	DAG.12.0.18.1.	-0.002	-0.035	0.645	0.003	0.721	0.754	0.87359	0.999029
IL.4	DAG.12.0.18.2.	0	0.041	0.604	-0.006	0.721	0.574	0.87359	0.972596
IFN.r	DAG.16.0.18.0.	0.141	-3.185	0.00957	0.959	0.722	0.207	0.87359	0.7875
IL.2	PC.16.0.18.1.	-0.16	-0.012	0.0963	-0.011	0.723	0.152	0.87359	0.742326
IL.13	PC.16.0.18.1.	0.163	-0.056	0.619	0.063	0.723	0.879	0.87359	0.999029
IL.4	DAG.16.0.18.0.	0.009	-0.14	0.609	0.069	0.727	0.0718	0.877414	0.586364
macrophages_per	DAG.16.0.18.1.	4.078	-0.908	0.0134	3.344	0.729	0.924	0.87781	0.999029
macrophages_per	SM.22.1.	3.123	-44.801	0.0103	25.622	0.729	0.845	0.87781	0.999029
macrophages_per	LPE	4.732	-18.34	0.0106	17.475	0.73	0.798	0.878007	0.999029
neutrophils_per	LPC.18.1.	-0.485	1.983	0.0552	-3.275	0.733	0.425	0.880606	0.897201
IL.1.	DAG.12.0.16.0.	1.183	5.915	2.46e-08	-2.444	0.742	0.816	0.8904	0.999029
IL.6	PE.18.1.20.4.	-0.437	-20.742	0.000266	1.175	0.744	0.522	0.891781	0.941753
macrophages_per	SM.24.0.	-0.073	-8.117	0.0122	5.097	0.746	0.821	0.893158	0.999029
IL.1.	LPC	1.397	-0.128	3.66e-08	-0.026	0.747	0.835	0.893337	0.999029
IL.2	PC.18.2.16.1.	-0.105	0.043	0.1	-0.446	0.749	0.395	0.893693	0.890021
IL.1.	PE.16.0.20.4.	-1.644	-38.616	1.79e-08	0.179	0.749	0.0709	0.893693	0.586181
IL.12p70	LPE	-0.035	-0.007	0.116	-0.061	0.753	0.458	0.897446	0.897201
IL.2	CE.16.0.	-0.046	0.284	0.105	-0.183	0.754	0.837	0.897619	0.999029
macrophages_per	PC.18.2.16.1.	0.25	3.78	0.0111	-14.379	0.758	0.845	0.899831	0.999029
lymphocytes_per	PC.18.1.20.4.	-5.115	30.921	0.000712	-24.473	0.759	0.836	0.899831	0.999029
eosinophils_per	DAG.18.1.18.1.	-0.327	1.001	0.621	-0.385	0.761	0.204	0.899831	0.7875
IL.13	LPC.18.0.	0.06	-0.15	0.571	0.225	0.761	0.88	0.899831	0.999029
IL.8	PC.18.1.18.2.	-29.126	-102.695	0.0083	10.19	0.761	0.0843	0.899831	0.586364
IL.4	SM.24.1.	-0.002	0.02	0.649	-0.009	0.761	0.819	0.899831	0.999029
IL.12p70	DAG.16.0.18.0.	0.019	-0.621	0.101	0.264	0.77	0.0821	0.909449	0.586364
neutrophils_per	PE.18.0.18.1.	0.015	11.149	0.0325	-6.142	0.772	0.272	0.909922	0.806604
macrophages_per	DAG	5.31	-1.456	0.0136	1.125	0.773	0.905	0.909922	0.999029
lymphocytes_per	PC.16.0.16.0.	-3.291	0.041	0.00231	0.026	0.773	0.985	0.909922	0.999275
IL.13	PE.P.16.0.20.4.	-1.156	5.189	0.535	-3.811	0.779	0.476	0.915957	0.910383
lymphocytes_per	PC.17.0.16.1.	0.916	-8.422	0.000703	4.762	0.785	0.651	0.92095	0.986941
eosinophils_per	PE.18.1.20.4.	0.794	0.884	0.638	1.218	0.785	0.142	0.92095	0.735981
macrophages_per	PC.16.0.20.3.	1.43	-23.255	0.0113	6.216	0.786	0.815	0.921094	0.999029
IL.6	DAG.16.0.18.1.	0.37	6.78	0.000229	0.315	0.787	0.93	0.921237	0.999029
IL.8	DAG.16.0.18.1.	9.826	-1594.49	0.0138	-0.916	0.789	0.0159	0.921524	0.201145
lymphocytes_per	PC.18.2.16.1.	0.646	-16.272	0.000725	22.43	0.789	0.61	0.921524	0.979372
neutrophils_per	PC.16.0.18.3.	0.664	1.057	0.0449	-0.977	0.79	0.982	0.921667	0.999128
IL.6	DAG	-0.058	1.378	0.000237	0.022	0.794	0.853	0.922657	0.999029
lymphocytes_per	PE.18.0.18.2.	-2.571	-7.36	0.00219	6.402	0.794	0.975	0.922657	0.999029
IL.4	SM.16.0.	-0.005	0.025	0.659	-0.023	0.795	0.497	0.922657	0.918981
macrophages_per	PC.18.0.18.1.	-0.661	2.543	0.0171	-3.765	0.796	0.86	0.922657	0.999029
macrophages_per	PC.16.0.18.1.	0.664	-0.105	0.0141	0.037	0.797	0.941	0.922657	0.999029
macrophages_per	PC.16.0.18.2.	1.273	-0.326	0.0158	0.179	0.797	0.963	0.922657	0.999029
IL.1.	PC.16.0.20.3.	-0.398	-42.366	1.36e-08	1.374	0.797	0.0265	0.922657	0.302446
IL.1.	DAG.16.0.18.0.	0.226	10.869	2.23e-08	-1.102	0.799	0.878	0.922937	0.999029
lymphocytes_per	PC.16.0.18.3.	-4.778	16.205	0.000844	-7.141	0.799	0.779	0.922937	0.999029
lymphocytes_per	PC.16.0.20.3.	-2.583	15.728	0.000857	-4.777	0.801	0.896	0.923216	0.999029
IL.13	PE.18.1.18.2.	0.089	-2.887	0.657	0.93	0.801	0.848	0.923216	0.999029
IL.13	PC.16.0.16.0.	0.542	0.001	0.623	0.016	0.802	0.731	0.923355	0.999029
IL.4	DAG.12.0.16.0.	-0.003	0.08	0.652	-0.006	0.804	0.777	0.923632	0.999029
IL.2	PC.18.1.18.2.	-0.1	-0.047	0.102	-0.042	0.804	0.451	0.923632	0.897201
IL.2	LPC.16.0.	-0.101	-0.008	0.103	-0.015	0.805	0.448	0.92377	0.897201
IL.8	LPC.18.0.	38.919	-17.097	0.011	149.262	0.808	0.621	0.925191	0.979372
lymphocytes_per	PC.16.0.20.2.	-4.481	4.527	0.0016	-11.395	0.808	0.973	0.925191	0.999029
IL.4	SM.24.0.	0.002	0.009	0.64	-0.001	0.81	0.689	0.926471	0.999029
IL.8	LPC.16.0.	34.819	-19.126	0.014	3.083	0.812	0.695	0.927748	0.999029
IL.1.	PC	-0.988	-0.178	3.22e-08	0.002	0.816	0.0579	0.931304	0.515212
IL.8	PE.18.1.18.2.	-32.585	-735.729	0.0223	6.944	0.819	0.00548	0.932955	0.0913333
IL.13	PE.18.0.18.2.	-0.523	-1.066	0.606	0.331	0.82	0.967	0.932955	0.999029
eosinophils_per	DAG.16.0.18.1.	0.171	0.708	0.643	0.106	0.821	0.952	0.932955	0.999029
macrophages_per	SM.16.0.	0.41	5.891	0.0186	-7.161	0.821	0.624	0.932955	0.979372
neutrophils_per	LPC.16.0.	0.926	0.452	0.0493	-0.159	0.823	0.908	0.934216	0.999029
lymphocytes_per	DAG	-5.923	1.384	0.00126	-0.909	0.825	0.914	0.934466	0.999029
IL.1.	LPC.16.0.	1.328	0.025	3.97e-08	-0.033	0.825	0.853	0.934466	0.999029
IL.13	PC.16.0.16.1.	-0.069	-0.01	0.548	-0.007	0.83	0.977	0.938704	0.999029
lymphocytes_per	DAG.16.0.18.1.	-5.237	2.668	0.00136	-2.584	0.832	0.879	0.938704	0.999029
IL.13	PC.18.0.18.2.	-0.082	-0.351	0.552	0.056	0.832	0.966	0.938704	0.999029
IL.13	PC.14.0.18.1.	-0.182	-0.384	0.574	-0.113	0.833	0.996	0.938704	0.999809
IL.1.	PC.18.1.20.4.	0.079	-20.656	2.35e-08	0.482	0.834	0.617	0.938704	0.979372
IL.6	DAG.12.0.18.2.	1.052	3.172	0.000145	-0.389	0.835	0.821	0.938704	0.999029
neutrophils_per	DAG.16.0.16.0.	1.513	-21.798	0.0393	5.656	0.835	0.411	0.938704	0.895332
lymphocytes_per	CE	-2.821	-3.389	0.000793	3.195	0.837	0.955	0.939947	0.999029
IL.13	CER.16.0.	-0.717	3.152	0.555	-2.652	0.839	0.428	0.941186	0.897201
eosinophils_per	PE.18.1.18.2.	0.937	0.195	0.683	0.244	0.841	0.196	0.942423	0.7875
neutrophils_per	LPC	0.576	0.308	0.0469	-0.154	0.843	0.925	0.943657	0.999029
lymphocytes_per	PE.18.1.20.4.	-4.333	12.462	0.000951	-10.69	0.844	0.964	0.94377	0.999029
eosinophils_per	SM.18.0.	-0.017	-0.537	0.657	0.004	0.846	0.866	0.945	0.999029
macrophages_per	SM.22.0.	0.395	2.406	0.0113	-8.298	0.848	0.894	0.945334	0.999029
eosinophils_per	DAG.16.0.16.0.	0.455	0.559	0.643	1.099	0.849	0.473	0.945334	0.910383
IL.6	DAG.18.0.18.1.	0.358	-43	0.00024	0.142	0.849	0.334	0.945334	0.847101
IL.2	PC.18.1.20.4.	-0.089	-2.342	0.0947	-0.086	0.855	0.0497	0.951006	0.483194
IL.1.	PC.16.0.18.1.	-0.731	-1.557	1.04e-08	0.029	0.858	0.0048	0.953333	0.084
IL.2	CE	-0.038	-0.043	0.115	-0.006	0.859	0.934	0.953436	0.999029
neutrophils_per	SM.22.1.	0.741	4.834	0.0394	-2.849	0.86	0.965	0.953537	0.999029
eosinophils_per	DAG.18.0.18.1.	0.005	3.051	0.649	-0.178	0.862	0.724	0.954747	0.999029
neutrophils_per	PE.P.16.0.18.2.	-0.016	49.52	0.0531	-15.951	0.863	0.13	0.954847	0.71466
IL.13	PC.16.0.18.3.	-0.158	-1.479	0.55	0.01	0.864	0.963	0.954947	0.999029
macrophages_per	PC.16.0.18.3.	4.814	-17.403	0.012	7.373	0.865	0.761	0.955047	0.999029
macrophages_per	PC.18.0.16.1.	-3.062	7.014	0.0117	-5.503	0.867	0.693	0.955247	0.999029
IL.1.	PE.18.1.20.4.	-0.866	-50.091	7.24e-08	0.986	0.867	0.0923	0.955247	0.612938
IL.2	PC.18.2.18.2.	-0.106	-0.078	0.108	-0.13	0.871	0.525	0.957644	0.942308
IL.13	SM.24.0.	-2.356	9.74	0.586	-7.708	0.871	0.16	0.957644	0.756
IFN.r	DAG.12.0.16.0.	-0.284	1.954	0.0108	-1.354	0.877	0.409	0.962226	0.895332
IL.2	PE.18.1.18.2.	-0.188	0.434	0.134	-0.186	0.877	0.147	0.962226	0.735981
lymphocytes_per	PC.18.0.16.1.	2.887	-12.082	0.00084	7.84	0.878	0.584	0.962317	0.974881
IL.13	PC.18.0.18.1.	0.148	0.022	0.569	0.491	0.879	0.889	0.962409	0.999029
IL.6	DAG.18.1.18.1.	0.751	-16.307	0.000619	0.329	0.881	0.758	0.962682	0.999029
IL.13	CE.16.0.	-0.184	7.727	0.552	-0.372	0.882	0.829	0.962682	0.999029
IL.13	PC.18.1.18.2.	-0.038	-0.659	0.554	0.196	0.882	0.905	0.962682	0.999029
lymphocytes_per	DAG.18.0.18.1.	-5.37	35.696	0.00156	-2.304	0.883	0.797	0.962773	0.999029
IL.13	PC	0.325	-0.007	0.596	0.007	0.885	0.841	0.962953	0.999029
IL.6	PE.18.1.18.1.	-0.236	-25.673	0.000395	-0.983	0.885	0.248	0.962953	0.80531
lymphocytes_per	PC	-2.766	0.026	0.00173	0.007	0.887	0.97	0.96413	0.999029
IL.13	PC.18.1.20.4.	-0.107	-0.144	0.557	0.547	0.889	0.957	0.964396	0.999029
eosinophils_per	PE.P.16.0.18.1.	-0.256	5.784	0.646	-3.985	0.89	0.23	0.964396	0.80531
IL.13	PE.P.18.1.20.4.	-0.578	3.921	0.569	-1.598	0.89	0.898	0.964396	0.999029
IL.1.	PC.18.0.18.2.	-1.106	-3.158	1.7e-08	0.167	0.894	0.145	0.967732	0.735981
neutrophils_per	PC.16.0.14.0.	0.664	-0.061	0.0365	0.041	0.897	0.993	0.969479	0.999809
IL.1.	PC.18.1.16.1.	-0.418	-30.736	1.28e-09	0.338	0.9	0.000371	0.969479	0.00885341
macrophages_per	SM.18.0.	0.996	-14.449	0.0124	-8.877	0.9	0.907	0.969479	0.999029
macrophages_per	LPC.16.0.	3.87	0.816	0.0131	0.276	0.901	0.936	0.969479	0.999029
IL.1.	PC.18.2.16.1.	-0.894	-41.39	3.27e-09	0.25	0.902	0.00364	0.969479	0.0670526
IL.2	PC.16.0.18.3.	-0.105	-0.002	0.116	-0.105	0.903	0.628	0.969479	0.982712
IL.13	PC.18.1.18.1.	0.044	-1.166	0.565	0.748	0.903	0.892	0.969479	0.999029
eosinophils_per	PE.18.0.18.1.	-0.134	2.239	0.65	-1.376	0.903	0.448	0.969479	0.897201
lymphocytes_per	PE.P.16.0.18.1.	-2.816	20.725	0.000749	-7.31	0.905	0.858	0.969725	0.999029
lymphocytes_per	DAG.12.0.16.0.	-4.586	2.725	0.000845	0.478	0.906	0.96	0.969725	0.999029
macrophages_per	PE.P.16.0.18.1.	2.549	-50.037	0.0104	15.266	0.906	0.596	0.969725	0.979372
neutrophils_per	PE.P.16.0.20.4.	0.912	4.446	0.0356	-1.112	0.907	0.377	0.969807	0.884333
IFN.r	LPC.18.1.	-0.228	-0.368	0.0137	-0.041	0.912	0.678	0.974161	0.990125
macrophages_per	PC.16.0.16.0.	2.496	-0.064	0.0206	-0.001	0.918	0.974	0.975821	0.999029
IL.13	PE.P.18.0.20.4.	-1.644	6.552	0.54	-5.035	0.918	0.184	0.975821	0.7875
macrophages_per	SM	-1.438	1.133	0.0118	-2.07	0.918	0.67	0.975821	0.986941
eosinophils_per	DAG.12.0.18.1.	0.093	1.006	0.657	-0.432	0.919	0.919	0.975821	0.999029
IL.2	PC.18.1.16.1.	-0.136	-0.21	0.102	-0.201	0.919	0.103	0.975821	0.639941
eosinophils_per	CE.16.0.	0.109	-0.02	0.667	-0.235	0.92	0.986	0.975821	0.999324
neutrophils_per	CE.16.0.	0.843	39.759	0.0315	-2.033	0.921	0.103	0.975821	0.639941
IL.1.	DAG.16.0.16.0.	1.336	48.762	1.41e-08	-2.158	0.924	0.195	0.975821	0.7875
IL.1.	PC.17.0.16.1.	-0.654	-32.444	1.55e-08	0.104	0.924	0.233	0.975821	0.80531
IL.13	PC.16.0.18.2.	-0.183	-0.213	0.602	0.04	0.925	0.891	0.975821	0.999029
IL.2	PE.18.1.20.4.	-0.099	-0.94	0.146	-0.116	0.926	0.415	0.975821	0.896605
IL.13	PC.18.2.16.1.	-0.355	-2.706	0.558	-0.144	0.928	0.937	0.975821	0.999029
neutrophils_per	SM.20.0.	1.387	2.864	0.0463	0.321	0.928	0.837	0.975821	0.999029
IL.13	PC.18.1.16.1.	-0.189	-1.437	0.561	0.436	0.929	0.958	0.975821	0.999029
eosinophils_per	CE	0.116	0.32	0.665	-0.187	0.93	0.934	0.975821	0.999029
IL.2	LPC	-0.102	-0.011	0.107	-0.008	0.93	0.426	0.975821	0.897201
lymphocytes_per	PC.18.0.18.3.	-3.594	-3.812	0.000904	4.202	0.93	0.999	0.975821	0.999952
lymphocytes_per	LPC	-4.72	-1.02	0.00115	0.185	0.933	0.898	0.975821	0.999029
IL.13	PE.16.0.18.2.	-0.615	-1.459	0.572	-0.634	0.933	0.928	0.975821	0.999029
IL.6	DAG.16.0.18.2.	0.466	-5.528	0.000241	0.422	0.934	0.973	0.975821	0.999029
macrophages_per	PC.16.0.14.0.	12.183	-2.117	0.0116	1.072	0.934	0.396	0.975821	0.890364
macrophages_per	PC.18.0.14.0.	10.827	-41.326	0.00988	34.228	0.934	0.304	0.975821	0.827519
lymphocytes_per	PC.18.0.14.0.	-10.236	31.164	0.00068	-23.969	0.939	0.439	0.98007	0.897201
lymphocytes_per	PE.P.16.0.18.2.	-0.775	16.76	0.00164	7.279	0.942	0.792	0.982224	0.999029
IL.13	PC.18.0.20.4.	-0.075	0.442	0.558	0.155	0.947	0.972	0.986458	0.999029
eosinophils_per	DAG.12.0.16.0.	0.426	-1.305	0.67	1.093	0.952	0.48	0.990684	0.910503
lymphocytes_per	PC.16.0.18.2.	-2.456	0.401	0.00179	-0.056	0.953	0.955	0.990743	0.999029
neutrophils_per	PE.P.18.0.20.4.	0.586	5.663	0.0334	-2.438	0.956	0.249	0.990816	0.80531
IL.4	CE	0	0.004	0.618	0.001	0.959	0.635	0.990816	0.98486
lymphocytes_per	PC.16.0.14.0.	-12.272	2.123	0.000756	-1.163	0.959	0.398	0.990816	0.890506
lymphocytes_per	PE.18.0.18.1.	-2.074	-1.871	0.000761	4.22	0.959	0.946	0.990816	0.999029
macrophages_per	DAG.18.0.18.1.	4.901	-21.033	0.0153	5.491	0.962	0.818	0.990816	0.999029
lymphocytes_per	PC.14.0.18.1.	-7.741	14.136	0.000727	-11.685	0.964	0.67	0.990816	0.986941
IL.13	PE.P.18.0.18.2.	-1.367	12.008	0.636	-3.851	0.964	0.635	0.990816	0.98486
TNF.a	PE.P.16.0.18.2.	-0.208	0.748	0.461	-1.441	0.965	0.11	0.990816	0.66763
IL.1.	PC.18.1.18.1.	-0.772	-16.647	4.26e-09	0.239	0.966	0.0033	0.990816	0.063
lymphocytes_per	SM.22.0.	-1.484	-9.286	0.000764	6.783	0.966	0.909	0.990816	0.999029
macrophages_per	PE.18.0.18.1.	2.182	-10.989	0.0108	3.289	0.968	0.895	0.990816	0.999029
IL.13	DAG.16.0.18.1.	-0.259	-4.277	0.599	0.096	0.969	0.944	0.990816	0.999029
macrophages_per	PE.18.0.18.2.	1.594	3.133	0.0179	-1.177	0.969	0.988	0.990816	0.999809
lymphocytes_per	SM.18.0.	-3.02	-16.922	0.000846	5.397	0.969	0.98	0.990816	0.999029
IL.13	CER	-0.705	1.759	0.59	-1.45	0.97	0.311	0.990816	0.832759
macrophages_per	DAG.16.0.18.2.	3.622	-5.234	0.0147	4.105	0.97	0.955	0.990816	0.999029
macrophages_per	PE.P.16.0.18.2.	0.925	-67.91	0.0182	7.428	0.97	0.693	0.990816	0.999029
macrophages_per	PC	2.097	-0.038	0.0169	0.007	0.971	0.963	0.990816	0.999029
IL.1.	PC.16.0.16.1.	-1.262	-4.098	1.43e-09	0.04	0.971	7.12e-06	0.990816	0.000267
macrophages_per	CER	6.007	-7.609	0.0123	6.743	0.972	0.525	0.990874	0.942308
macrophages_per	CE.16.0.	3.101	-27.382	0.0122	3.118	0.974	0.936	0.991442	0.999029
macrophages_per	PC.18.0.18.3.	2.516	-27.603	0.0118	8.708	0.975	0.935	0.991442	0.999029
lymphocytes_per	DAG.16.0.18.2.	-3.969	2.375	0.00123	-1.865	0.977	0.992	0.991442	0.999809
IL.1.	DAG	0.077	-1.833	1.05e-07	0.007	0.978	0.8	0.991442	0.999029
TNF.a	DAG.12.0.18.0.	-0.003	1.142	0.446	-0.421	0.978	0.505	0.991442	0.92378
macrophages_per	CER.24.1.	7.983	-47.963	0.0103	42.029	0.981	0.305	0.991442	0.827519
macrophages_per	LPC	4.019	0.788	0.0136	0.038	0.981	0.909	0.991442	0.999029
macrophages_per	CER.16.0.	5.328	-13.203	0.015	12.067	0.982	0.624	0.991442	0.979372
lymphocytes_per	PC.16.0.18.1.	-1.503	0.096	0.00158	0.094	0.982	0.922	0.991442	0.999029
eosinophils_per	PC.18.0.18.3.	0.189	3.03	0.659	-0.614	0.982	0.777	0.991442	0.999029
macrophages_per	PC.14.0.18.1.	7.741	-17.974	0.0104	14.9	0.985	0.575	0.993516	0.972596
neutrophils_per	DAG.12.0.18.2.	-0.259	0.55	0.0355	-1.891	0.988	0.379	0.994631	0.884333
lymphocytes_per	LPC.16.0.	-4.952	-1.139	0.00113	-0.032	0.988	0.897	0.994631	0.999029
IL.6	LPC.18.1.	0.75	-3.66	0.00019	0.962	0.989	0.937	0.994684	0.999029
lymphocytes_per	CE.16.0.	-4.067	-12.762	0.000887	-0.952	0.991	0.96	0.995742	0.999029
IL.2	PC.16.0.20.4.	-0.117	-0.283	0.12	-0.054	0.994	0.245	0.997801	0.80531
IL.2	PE.18.1.18.1.	-0.132	-0.311	0.133	-0.233	0.995	0.26	0.997851	0.80531
macrophages_per	DAG.12.0.16.0.	3.524	28.501	0.0112	-5.486	0.997	0.9	0.998903	0.999029
IL.10	DAG.12.0.16.0.	-0.007	0.579	0.425	-0.127	0.999	0.0805	0.999	0.586364
IL.2	PC.17.0.16.1.	-0.056	-1.774	0.103	0.11	0.999	0.291	0.999	0.816979
