# Supplementary material for: Lung lipids associated with smoking and ECIG use in a cross-sectional study and clinical trial
Source: Respir Res. 2025 May 20;26:193. doi: 10.1186/s12931-025-03267-w (PMC12093903; doi:10.1186/s12931-025-03267-w)
Supplement: Supplementary file 10 — Supplementary material 10. [file 12931_2025_3267_MOESM10_ESM.xlsx]

## Sheet: Sheet1
Feature	NS_S_rawp	EC_S_rawp	NS_EC_rawp	NS_S_FDR	EC_S_FDR	NS_EC_FDR
PE(P-18:0/18:2)	1.9e-09	4.22e-05	0.815	1.425e-07	0.00118875	0.934286
DAG(18:1/18:1)	2.47e-08	0.000576	0.463	9.2625e-07	0.00308571	0.802941
PC(16:0/20:2)	7.94e-07	0.000995	0.861	1.72312e-05	0.00414583	0.934286
SM(16:0)	9.19e-07	0.0482	0.19	1.72312e-05	0.0781915	0.617308
PE(18:1/18:2)	2.36e-06	0.000245	0.661	3.54e-05	0.0018375	0.869737
TAG	2.04e-05	0.00033	0.823	0.000255	0.00199615	0.934286
PE(18:1/18:1)	2.77e-05	0.000874	0.516	0.000296786	0.00400588	0.802941
DAG(16:0/18:1)	3.57e-05	0.000908	0.85	0.000334688	0.00400588	0.934286
PE(P-16:0/18:2)	4.82e-05	0.0276	0.516	0.000401667	0.0515854	0.802941
LPC(16:0)	0.000106	0.000639	0.794	0.000795	0.003195	0.934286
PE(16:0/18:2)	0.000227	0.00138	0.74	0.00154773	0.00544737	0.934286
LPC(18:1)	0.000387	0.00286	0.644	0.00241875	0.00797222	0.869737
PE(18:1/20:4)	0.000434	0.00666	0.573	0.002475	0.0156094	0.817925
PE(P-18:1/20:4)	0.000462	0.00218	0.165	0.002475	0.0068125	0.617308
PE(18:0/18:2)	0.000553	3.78e-05	0.458	0.002765	0.00118875	0.802941
LPC	0.000634	0.00287	0.763	0.00297188	0.00797222	0.934286
DAG	0.000943	0.0164	0.578	0.00416029	0.0329605	0.817925
PE(P-18:0/18:1)	0.00173	0.0377	0.999	0.00720833	0.0642614	0.999
SM(20:0)	0.00186	0.00194	0.657	0.00734211	0.0068125	0.869737
DAG(16:0/18:2)	0.00212	0.0318	0.858	0.00795	0.0554651	0.934286
PC(16:0/20:3)	0.00327	0.00257	0.158	0.0116786	0.00771	0.617308
PE(P-16:0/22:4)	0.00405	0.972	0.0247	0.0134674	0.978	0.617308
PE(16:0/20:4)	0.00413	0.00198	0.184	0.0134674	0.0068125	0.617308
PC(16:0/18:3)	0.00783	0.00633	0.192	0.0233942	0.0153145	0.617308
DAG(18:0/18:1)	0.00788	0.0318	0.989	0.0233942	0.0554651	0.999
PC(16:0/20:4)	0.00811	0.000233	0.262	0.0233942	0.0018375	0.693103
PC(16:0/18:2)	0.00855	6.34e-05	0.456	0.02375	0.00118875	0.802941
PC(18:0/16:1)	0.00992	0.00355	0.173	0.0265714	0.00950893	0.617308
CE	0.0108	0.568	0.107	0.027931	0.635821	0.617308
CER(16:0)	0.0148	0.48	0.198	0.037	0.545455	0.617308
PC(18:2/18:2)	0.0162	0.00216	0.0489	0.0382031	0.0068125	0.617308
LPC(18:0)	0.0163	0.278	0.719	0.0382031	0.372321	0.929741
PC(18:0/18:1)	0.0198	0.000346	0.268	0.045	0.00199615	0.693103
PC(18:1/18:1)	0.0223	0.00218	0.167	0.0491912	0.0068125	0.617308
PC(16:0/16:1)	0.0268	0.000124	0.349	0.0574286	0.00155	0.793182
CE(16:0)	0.0327	0.329	0.501	0.0668919	0.41822	0.802941
SM(22:1)	0.033	0.0552	0.537	0.0668919	0.0844898	0.802941
PC(16:0/18:1)	0.0416	0.000169	0.484	0.0821053	0.00181071	0.802941
PE(O-18:0/20:4)	0.0472	0.0153	0.257	0.0907692	0.031875	0.693103
PC(18:0/18:3)	0.0602	0.0537	0.512	0.110488	0.0839063	0.802941
PC(18:0/18:2)	0.0604	0.000229	0.153	0.110488	0.0018375	0.617308
SM(18:0)	0.0929	0.179	0.902	0.165893	0.248611	0.952817
CER(24:0)	0.0952	0.366	0.771	0.166047	0.45	0.934286
PC(18:1/18:2)	0.121	0.00617	0.0806	0.20625	0.0153145	0.617308
PC(18:1/16:1)	0.127	0.00792	0.0798	0.211667	0.018	0.617308
PC(16:0/16:0)	0.131	9.85e-05	0.546	0.213587	0.0014775	0.802941
PC(18:2/16:1)	0.138	0.049	0.148	0.220213	0.0781915	0.617308
PE(16:0/18:1)	0.174	0.0446	0.385	0.271875	0.0743333	0.802941
PC	0.21	6.15e-05	0.436	0.321429	0.00118875	0.802941
SM(22:0)	0.281	0.12	0.403	0.414706	0.176471	0.802941
DAG(16:0/18:0)	0.282	0.43	0.872	0.414706	0.503906	0.934286
PC(16:0/18:0)	0.289	0.00449	0.212	0.416827	0.0116121	0.617308
PE	0.312	0.0124	0.327	0.441509	0.0265714	0.766406
PC(16:0/14:0)	0.339	0.000303	0.11	0.470833	0.00199615	0.617308
CER(24:1)	0.346	0.323	0.533	0.471818	0.417672	0.802941
SM	0.355	0.816	0.279	0.475446	0.886957	0.6975
CER	0.374	0.973	0.424	0.492105	0.978	0.802941
PC(18:1/20:4)	0.447	0.0167	0.042	0.578017	0.0329605	0.617308
PC(18:0/20:4)	0.464	0.00942	0.0854	0.58125	0.0207794	0.617308
DAG(12:0/16:0)	0.465	0.855	0.415	0.58125	0.903169	0.802941
DAG(12:0/18:2)	0.492	0.442	0.821	0.604918	0.51	0.934286
SM(24:0)	0.504	0.956	0.63	0.609677	0.978	0.869737
DAG(16:0/16:0)	0.56	0.358	0.156	0.666667	0.4475	0.617308
LPE	0.603	0.67	0.961	0.706641	0.738971	0.987329
PE(P-16:0/20:4)	0.613	0.426	0.214	0.707308	0.503906	0.617308
PE(18:0/20:4)	0.631	0.066	0.12	0.707463	0.099	0.617308
SM(24:1)	0.632	0.288	0.395	0.707463	0.378947	0.802941
PE(18:0/18:1)	0.719	0.183	0.289	0.793015	0.249545	0.699194
PC(18:0/14:0)	0.73	0.0282	0.0151	0.793478	0.0515854	0.56625
PE(P-16:0/18:1)	0.794	0.978	0.833	0.850714	0.978	0.934286
PE(P-18:0/20:4)	0.818	0.155	0.182	0.864085	0.220755	0.617308
PC(17:0/16:1)	0.847	0.156	0.115	0.882292	0.220755	0.617308
DAG(12:0/18:1)	0.866	0.388	0.444	0.889726	0.469355	0.802941
DAG(12:0/18:0)	0.883	0.847	0.927	0.894932	0.903169	0.965625
PC(14:0/18:1)	0.926	0.0183	0.0127	0.926	0.0351923	0.56625
