# Supplementary material for: Lung lipids associated with smoking and ECIG use in a cross-sectional study and clinical trial
Source: Respir Res. 2025 May 20;26:193. doi: 10.1186/s12931-025-03267-w (PMC12093903; doi:10.1186/s12931-025-03267-w)
Supplement: Supplementary file 13 — Supplementary material 13. [file 12931_2025_3267_MOESM13_ESM.xlsx]

## Sheet: Sheet1
Inf_Marker
